# Supplementary material for: Multi-Omics Analysis of Multiple Glucose-Sensing Receptor Systems in Yeast
Source: Biomolecules. 2022 Jan 21;12(2):175. doi: 10.3390/biom12020175 (PMC8961648; doi:10.3390/biom12020175)
Supplement: Supplementary file 1 [file biomolecules-12-00175-s001.zip]

Archive with 15 entries (13 files):
- biomolecules-1557875-supplementary/
- biomolecules-1557875-supplementary/SupportingInformation/
- biomolecules-1557875-supplementary/SupportingInformation/SupportingInformationLegends.pdf
- biomolecules-1557875-supplementary/SupportingInformation/Table_S1.xlsx
- biomolecules-1557875-supplementary/SupportingInformation/Table_S10.csv
- biomolecules-1557875-supplementary/SupportingInformation/Table_S11.csv
- biomolecules-1557875-supplementary/SupportingInformation/Table_S12.csv
- biomolecules-1557875-supplementary/SupportingInformation/Table_S2.xlsx
- biomolecules-1557875-supplementary/SupportingInformation/Table_S3.xlsx
- biomolecules-1557875-supplementary/SupportingInformation/Table_S4.csv
- biomolecules-1557875-supplementary/SupportingInformation/Table_S5.csv
- biomolecules-1557875-supplementary/SupportingInformation/Table_S6.xlsx
- biomolecules-1557875-supplementary/SupportingInformation/Table_S7.xlsx
- biomolecules-1557875-supplementary/SupportingInformation/Table_S8.xlsx
- biomolecules-1557875-supplementary/SupportingInformation/Table_S9.csv
