# Supplementary material for: Multi-Omics Analysis of Multiple Glucose-Sensing Receptor Systems in Yeast
Source: Biomolecules. 2022 Jan 21;12(2):175. doi: 10.3390/biom12020175 (PMC8961648; doi:10.3390/biom12020175)
Supplement: Supplementary file 1 [file biomolecules-12-00175-s001.zip › biomolecules-1557875-supplementary/SupportingInformation/Table_S1.xlsx]

## Sheet: WT-H vs WT-L
Transcriptomics				Metabolomics
enriched pathways	adjusted	enriched pathways	adjusted	enriched pathways	combined p-value
	p-value		p-value
Ribosome	0.0023	Lysine biosynthesis	0.0051	Porphyrin and chlorophyll metabolism	0.0042
Cell cycle - yeast	0.0023	Fructose and mannose metabolism	0.0075	Tyrosine metabolism	0.0234
Biosynthesis of amino acids	0.0023	Aminoacyl-tRNA biosynthesis	0.008	Starch and sucrose metabolism	0.0242
RNA transport	0.0023	Sulfur metabolism	0.0094	Inositol phosphate metabolism	0.0243
Ribosome biogenesis in eukaryotes	0.0023	One carbon pool by folate	0.0098	Phosphatidylinositol signaling system	0.0469
Cysteine and methionine metabolism	0.0023	Valine, leucine and isoleucine biosynthesis	0.0101	Butanoate metabolism	0.0485
RNA polymerase	0.0023	Proteasome	0.0101
Purine metabolism	0.0028	Autophagy	0.0184
DNA replication	0.0028	Pyrimidine metabolism	0.0184
Galactose metabolism	0.0028	Amino sugar and nucleotide sugar metabolism	0.0188
Glyoxylate and dicarboxylate metabolism	0.0028	Selenocompound metabolism	0.0226
Citrate cycle (TCA cycle)	0.0028	Mismatch repair	0.0231
Peroxisome	0.0028	Glycine, serine and threonine metabolism	0.0322
Starch and sucrose metabolism	0.0028	Glycolysis / Gluconeogenesis	0.0387
Oxidative phosphorylation	0.0033	Meiosis - yeast	0.0474
Carbon metabolism	0.0041
