# Supplementary material for: Multi-Omics Analysis of Multiple Glucose-Sensing Receptor Systems in Yeast
Source: Biomolecules. 2022 Jan 21;12(2):175. doi: 10.3390/biom12020175 (PMC8961648; doi:10.3390/biom12020175)
Supplement: Supplementary file 1 [file biomolecules-12-00175-s001.zip › biomolecules-1557875-supplementary/SupportingInformation/Table_S10.csv]

intersect.up		intersect.dn		antag.gpa2.up		antag.ras2.up		gpa2.uni.up		gpa2.uni.dn		ras2.uni.up		ras2.uni.dn
C00031		C00020		C00931		C00025		C00077		C00051		C00026		C00065
C00047		C00041				C00437		C00135		C00120		C00062		C00082
C00064		C00049				C00956		C00148		C00242		C00149		C00111
C00085		C00099				C00979		C00184		C00253		C00188		C00118
C00092		C00127				C01077		C00256		C00380		C00258		C00250
C00095		C00144				C05938		C00577		C00387		C00263		C00294
C00103		C00262						C00669		C00455		C00624		C00328
C00109		C00362						C01013		C00475		C01005		C00632
C00124		C00430								C01118		C02946		C00689
C00137		C00449								C01233		C03044		C00740
C00159		C00559								C02291		C04076		C01252
C00221		C00575								C02376		C05519		C02218
C00232		C00643								C03175		C05665		C02700
C00267		C00655								C05274		C20657		C03451
C00275		C00942								C05382				C03838
C00329		C01157								C05512				C05620
C00392		C01165								C05711				C05647
C00446		C02693								C05828				C16688
C00492		C15522								C05921
C00636
C00668
C00721
C00794
C00984
C01094
C01097
C01161
C01172
C01177
C02336
C03546
C03862
C04006
C04294
C05345
C05404
C05577
C06002
