# Supplementary material for: Multi-Omics Analysis of Multiple Glucose-Sensing Receptor Systems in Yeast
Source: Biomolecules. 2022 Jan 21;12(2):175. doi: 10.3390/biom12020175 (PMC8961648; doi:10.3390/biom12020175)
Supplement: Supplementary file 1 [file biomolecules-12-00175-s001.zip › biomolecules-1557875-supplementary/SupportingInformation/Table_S11.csv]

intersect.up		intersect.dn		antag.snf3rgt2.up		antag.ras2.up		snf3rgt2.uni.up		snf3rgt2.uni.dn		ras2.uni.up		ras2.uni.dn
YAL005C		YBL003C		YBR297W		YDR222W		Q0158		YAL017W		YBL075C		YAL060W
YBL004W		YBL078C		YCL026C-B		YHR094C		SCR1		YAL044C		YBR054W		YAL067C
YBL039C		YBL101C		YDR216W		YMR169C		YAL003W		YAL061W		YBR117C		YBR294W
YBL042C		YBR145W		YKL217W		YPR124W		YAL032C		YAR015W		YBR222C		YBR296C
YBR069C		YBR161W		YMR011W		YPR157W		YAL040C		YAR027W		YDL085W		YCL019W
YBR092C		YBR213W		YPL054W				YAL054C		YAR028W		YDL153C		YCR005C
YCR087C-A		YBR214W		YPL061W				YAL059W		YAR033W		YDR043C		YCR073C
YDR083W		YBR281C						YBL015W		YBL005W-B		YDR070C		YDL054C
YDR447C		YDL021W						YBL027W		YBL098W		YDR087C		YDL234C
YDR465C		YDL025C						YBL033C		YBR006W		YDR154C		YDL243C
YER062C		YDL059C						YBL072C		YBR024W		YDR155C		YDR261C
YFL030W		YDL215C						YBL082C		YBR037C		YDR214W		YDR342C
YGL147C		YDR040C						YBL087C		YBR053C		YEL020C		YDR435C
YGR060W		YDR067C						YBL092W		YBR056W		YER065C		YDR516C
YGR234W		YDR089W						YBL111C		YBR085C-A		YGR052W		YDR539W
YGR245C		YDR170W-A						YBR021W		YBR126C		YGR201C		YER015W
YGR256W		YDR171W						YBR025C		YBR126W-A		YHR139C		YER045C
YHR021C		YDR253C						YBR048W		YBR139W		YHR170W		YFL002W-A
YHR033W		YEL039C						YBR061C		YBR147W		YIR035C		YFR053C
YHR049W		YEL071W						YBR066C		YBR169C		YIR038C		YGR032W
YHR053C		YER081W						YBR067C		YBR208C		YJL045W		YGR161C
YHR055C		YFL055W						YBR068C		YBR248C		YJL050W		YGR161W-B
YIL019W		YFR015C						YBR084C-A		YBR280C		YLR108C		YHR043C
YIL064W		YGL184C						YBR084W		YBR287W		YLR174W		YIL062C
YIL096C		YGR061C						YBR088C		YBR295W		YML128C		YIR018W
YJL116C		YGR087C						YBR106W		YCL018W		YMR174C		YJL217W
YJL153C		YGR204W						YBR118W		YCL030C		YNL117W		YJR078W
YJR048W		YHL021C						YBR141C		YCL038C		YNL160W		YKL035W
YKL056C		YHL036W						YBR157C		YCR061W		YNR044W		YKL068W-A
YKL078W		YIL074C						YBR181C		YCR098C		YOL052C-A		YKL072W
YKL109W		YIL164C						YBR189W		YDL022W		YOL126C		YKL127W
YKL216W		YIR017C						YBR191W		YDL072C		YOR348C		YKL164C
YKR057W		YJL060W						YBR244W		YDL110C		YPR128C		YKR058W
YKR081C		YJL213W						YBR249C		YDL119C		YPR192W		YKR067W
YLL024C		YJR010W						YCR018C		YDL138W				YLL052C
YLR056W		YJR148W						YCR031C		YDL146W				YLL053C
YLR106C		YJR149W						YCR051W		YDL149W				YLL061W
YLR325C		YJR154W						YDL014W		YDL169C				YLL062C
YLR367W		YJR155W						YDL042C		YDL178W				YLR177W
YMR145C		YKL043W						YDL051W		YDL222C				YLR194C
YMR175W		YKL096W						YDL061C		YDL238C				YLR348C
YMR186W		YKL103C						YDL075W		YDL239C				YML131W
YNL112W		YKL218C						YDL081C		YDR001C				YMR105C
YNL141W		YKR069W						YDL083C		YDR019C				YNL031C
YOL124C		YKR080W						YDL130W		YDR034C-D				YNL241C
YOR095C		YKR093W						YDL182W		YDR041W				YNL242W
YPL036W		YLR089C						YDL191W		YDR068W				YOL113W
YPL134C		YLR092W						YDL201W		YDR074W				YOR306C
YPL220W		YLR120C						YDL213C		YDR242W				YOR382W
YPL223C		YLR142W						YDL229W		YDR258C				YOR384W
		YLR258W						YDR011W		YDR315C				YPR009W
		YLR267W						YDR025W		YDR358W				YPR036W-A
		YLR271W						YDR044W		YDR391C				YPR160W
		YLR284C						YDR064W		YDR408C
		YML116W						YDR072C		YEL063C
		YMR008C						YDR073W		YER024W
		YMR095C						YDR097C		YER026C
		YMR096W						YDR101C		YER033C
		YMR189W						YDR120C		YER037W
		YMR195W						YDR178W		YER042W
		YNL036W						YDR234W		YER053C
		YNL098C						YDR256C		YER061C
		YNL191W						YDR297W		YER087W
		YNL277W						YDR321W		YER103W
		YNR060W						YDR341C		YER141W
		YOL016C						YDR353W		YER150W
		YOL059W						YDR382W		YFL021W
		YOL158C						YDR384C		YFR003C
		YOL163W						YDR385W		YFR008W
		YOR019W						YDR418W		YFR030W
		YOR128C						YDR441C		YFR055W
		YOR184W						YDR450W		YGL037C
		YOR202W						YDR454C		YGL053W
		YOR317W						YDR471W		YGL104C
		YOR347C						YDR500C		YGL125W
		YPL088W						YDR508C		YGL157W
		YPL092W						YDR524C-B		YGL179C
		YPL250C						YDR545W		YGL186C
		YPR167C						YEL026W		YGL227W
		YPR194C						YEL042W		YGL234W
								YEL046C		YGL248W
								YEL047C		YGL255W
								YEL054C		YGR043C
								YER003C		YGR065C
								YER006W		YGR088W
								YER056C-A		YGR097W
								YER064C		YGR125W
								YER070W		YGR138C
								YER074W		YGR149W
								YER098W		YGR161C-D
								YER102W		YGR208W
								YER110C		YGR237C
								YER117W		YGR248W
								YER131W		YGR255C
								YER156C		YHL016C
								YER158C		YHL035C
								YFL036W		YHL044W
								YFR031C-A		YHR016C
								YFR032C-A		YHR018C
								YGL012W		YHR022C
								YGL030W		YHR030C
								YGL031C		YHR037W
								YGL035C		YHR096C
								YGL038C		YHR097C
								YGL076C		YHR104W
								YGL103W		YHR112C
								YGL120C		YHR171W
								YGL123W		YHR209W
								YGL135W		YIL017C
								YGL148W		YIL045W
								YGL189C		YIL088C
								YGL253W		YIL098C
								YGR014W		YIL111W
								YGR027C		YIL116W
								YGR027W-B		YIL117C
								YGR031W		YIR029W
								YGR034W		YIR031C
								YGR079W		YIR032C
								YGR085C		YIR039C
								YGR103W		YJL005W
								YGR123C		YJL053W
								YGR145W		YJL066C
								YGR148C		YJL070C
								YGR159C		YJL161W
								YGR175C		YJL163C
								YGR180C		YJL164C
								YGR214W		YJL171C
								YGR221C		YJL212C
								YGR279C		YJR096W
								YGR280C		YJR103W
								YGR285C		YJR109C
								YGR296W		YJR137C
								YHL015W		YJR152W
								YHL024W		YKL001C
								YHL032C		YKL053C-A
								YHR008C		YKL091C
								YHR010W		YKL126W
								YHR041C		YKL142W
								YHR064C		YKL151C
								YHR137W		YKL161C
								YHR141C		YKR003W
								YHR143W		YKR039W
								YHR154W		YKR091W
								YHR193C		YLL026W
								YHR203C		YLL028W
								YIL009W		YLL039C
								YIL018W		YLL055W
								YIL052C		YLR058C
								YIL069C		YLR080W
								YIL131C		YLR130C
								YIL133C		YLR178C
								YIL148W		YLR218C
								YIL155C		YLR225C
								YIL159W		YLR251W
								YIL162W		YLR257W
								YIR026C		YLR270W
								YJL026W		YLR299W
								YJL033W		YLR303W
								YJL079C		YLR359W
								YJL103C		YLR364W
								YJL115W		YLR431C
								YJL122W		YML042W
								YJL136C		YML100W
								YJL177W		YML118W
								YJL189W		YMR009W
								YJL190C		YMR020W
								YJR056C		YMR045C
								YJR070C		YMR053C
								YJR072C		YMR083W
								YJR094W-A		YMR085W
								YJR119C		YMR090W
								YJR123W		YMR107W
								YJR129C		YMR110C
								YJR145C		YMR120C
								YJR147W		YMR135C
								YKL006W		YMR136W
								YKL023C-A		YMR139W
								YKL024C		YMR188C
								YKL045W		YMR196W
								YKL085W		YMR250W
								YKL086W		YMR251W-A
								YKL096W-A		YMR261C
								YKL148C		YMR262W
								YKL180W		YMR271C
								YKL191W		YMR284W
								YKR013W		YMR291W
								YKR059W		YMR300C
								YKR066C		YMR304W
								YKR094C		YMR316W
								YLL022C		YMR319C
								YLL041C		YNL011C
								YLL045C		YNL065W
								YLR003C		YNL129W
								YLR023C		YNL142W
								YLR029C		YNL159C
								YLR038C		YNL194C
								YLR048W		YNL195C
								YLR057W		YNL220W
								YLR061W		YNL223W
								YLR075W		YNL234W
								YLR094C		YNR019W
								YLR150W		YNR034W-A
								YLR154W-B		YOL048C
								YLR154W-C		YOL064C
								YLR167W		YOL071W
								YLR185W		YOL082W
								YLR237W		YOL084W
								YLR273C		YOL096C
								YLR293C		YOL107W
								YLR294C		YOL136C
								YLR333C		YOL154W
								YLR340W		YOR028C
								YLR344W		YOR036W
								YLR406C		YOR047C
								YLR441C		YOR100C
								YLR448W		YOR120W
								YLR467W		YOR125C
								YML008C		YOR137C
								YML024W		YOR161C
								YML026C		YOR173W
								YML056C		YOR208W
								YML063W		YOR220W
								YML073C		YOR221C
								YML091C		YOR227W
								YML109W		YOR386W
								YMR006C		YPL003W
								YMR015C		YPL017C
								YMR049C		YPL087W
								YMR076C		YPL096W
								YMR116C		YPL123C
								YMR128W		YPL166W
								YMR142C		YPL177C
								YMR143W		YPL196W
								YMR202W		YPL203W
								YMR215W		YPL249C
								YMR230W		YPL265W
								YMR242C		YPR013C
								YMR290C		YPR035W
								YMR303C		YPR047W
								YMR305C		YPR158W-B
								YMR307W		YPR184W
								YNL052W
								YNL054W-B
								YNL064C
								YNL067W
								YNL069C
								YNL077W
								YNL102W
								YNL106C
								YNL110C
								YNL124W
								YNL125C
								YNL132W
								YNL175C
								YNL178W
								YNL209W
								YNL278W
								YNL300W
								YNL302C
								YNR015W
								YNR018W
								YOL017W
								YOL039W
								YOL040C
								YOL120C
								YOL121C
								YOL127W
								YOL155C
								YOR071C
								YOR096W
								YOR101W
								YOR182C
								YOR234C
								YOR247W
								YOR252W
								YOR264W
								YOR271C
								YOR272W
								YOR273C
								YOR287C
								YOR293W
								YOR294W
								YOR310C
								YOR312C
								YOR315W
								YOR338W
								YOR340C
								YOR342C
								YOR356W
								YOR369C
								YOR374W
								YOR383C
								YOR389W
								YOR396W
								YPL026C
								YPL057C
								YPL079W
								YPL090C
								YPL106C
								YPL131W
								YPL143W
								YPL156C
								YPL207W
								YPL249C-A
								YPL267W
								YPL273W
								YPL283C
								YPR043W
								YPR102C
								YPR120C
								YPR132W
