# Supplementary material for: Multi-Omics Analysis of Multiple Glucose-Sensing Receptor Systems in Yeast
Source: Biomolecules. 2022 Jan 21;12(2):175. doi: 10.3390/biom12020175 (PMC8961648; doi:10.3390/biom12020175)
Supplement: Supplementary file 1 [file biomolecules-12-00175-s001.zip › biomolecules-1557875-supplementary/SupportingInformation/Table_S12.csv]

intersect.up		intersect.dn		antag.snf3rgt2.up		antag.ras2.up		snf3rgt2.uni.up		snf3rgt2.uni.dn		ras2.uni.up		ras2.uni.dn
C00025		C00020		C00065		C00047		C00008		C00051		C00031		C00082
C00026		C00041		C00127		C00062		C00054		C00077		C00095		C00328
C00064		C00049		C00740		C00085		C00055		C00123		C00124		C00430
C00149		C00099		C02218		C00092		C00074		C00184		C00137		C00632
C00258		C00111		C15522		C00103		C00120		C00242		C00159		C01157
C00979		C00118				C00109		C00148		C00256		C00188		C01165
C01005		C00144				C00232		C00253		C00327		C00221		C01252
C05938		C00250				C00275		C00361		C00360		C00263		C02700
		C00262				C00329		C00534		C00380		C00267		C05620
		C00294				C00392		C00669		C00387		C00492		C05647
		C00362				C00437		C00836		C00407		C00721
		C00449				C00446		C02291		C00459		C00984
		C00559				C00624		C04823		C00475		C02336
		C00575				C00636		C05108		C00577		C02946
		C00643				C00668		C05828		C00826		C04076
		C00655				C00794		C05921		C00860		C04294
		C00689				C00956		C15776		C00864		C05404
		C00931				C01077		C15782		C01013		C05519
		C00942				C01094		C22112		C01118		C05665
		C02693				C01097				C02376
		C03451				C01161				C05274
		C03838				C01172				C05512
		C16688				C01177				C05711
						C03044				C05936
						C03546
						C03862
						C04006
						C05345
						C05577
						C06002
						C20657
