# Supplementary material for: Multi-Omics Analysis of Multiple Glucose-Sensing Receptor Systems in Yeast
Source: Biomolecules. 2022 Jan 21;12(2):175. doi: 10.3390/biom12020175 (PMC8961648; doi:10.3390/biom12020175)
Supplement: Supplementary file 1 [file biomolecules-12-00175-s001.zip › biomolecules-1557875-supplementary/SupportingInformation/Table_S2.xlsx]

## Sheet: Transcriptomics
ID	Description	setSize	enrichmentScore	NES	pvalue	p.adjust	rank	leading_edge	core_enrichment
sce00190	Oxidative phosphorylation	72	-0.660002	-2.00433	0.000140865	0.00821649	513	tags=56%, list=9%, signal=51%	851492/851002/851922/855675/850593/854695/850685/856689/854893/852684/851892/850727/856131/856321/854077/853095/853709/855298/852327/852235/856027/854231/851758/853716/853273/853853/856390/851560/852142/851111/856448/852177/852688/851983/853585/854622/855857/854583/854627/854584
sce00500	Starch and sucrose metabolism	41	-0.726821	-2.01502	0.000150761	0.00821649	850	tags=63%, list=14%, signal=55%	851007/854008/856705/851646/853214/850317/852423/852920/854644/855353/851055/853830/850962/854872/852639/850569/853932/856289/853209/851848/850614/855131/853204/853235/852128/852602

## Sheet: Metabolomics
X	Total_Size	Hits	Sig_Hits	Mummichog_Pvals	GSEA_Pvals	Combined_Pvals
Fructose and mannose metabolism	5	5	4	0.1096	0.002	0.00206
Purine metabolism	27	27	14	0.2139	0.00176	0.00335
Amino sugar and nucleotide sugar metabolism	3	3	3	0.07821	0.012	0.00748
Galactose metabolism	3	3	3	0.07821	0.012	0.00748
Tyrosine metabolism	4	4	2	0.5796	0.00201	0.00904
Glutathione metabolism	5	5	5	0.0137	0.1038	0.01074
Lysine biosynthesis	8	8	6	0.067	0.03797	0.01774
Arginine biosynthesis	11	11	7	0.1343	0.02548	0.02285
Butanoate metabolism	4	4	4	0.03288	0.1871	0.03747

## Sheet: Integration
pathway	Total	Expected	Hits	Raw.p	FDR.adj.p	Impact	genehits	metabhits
Oxidative phosphorylation	88	4.5096	33	4.8e-21	5.24e-19	0.021978	33	0
Galactose metabolism	70	3.5872	24	1.58e-14	8.6e-13	0.7931	8	16
Starch and sucrose metabolism	78	3.9972	22	1.81e-11	6.56e-10	1.2857	16	6
ABC transporters	145	7.4307	27	2.65e-09	7.22e-08	0	1	26
Glycolysis or Gluconeogenesis	87	4.4584	20	8.04e-09	1.75e-07	1.7797	13	7
Arginine biosynthesis	40	2.0498	11	3.17e-06	5.76e-05	1.0526	4	7
Alanine, aspartate and glutamate metabolism	60	3.0748	13	7.35e-06	0.00010094	1.4038	6	7
Purine metabolism	152	7.7894	22	7.42e-06	0.00010094	0.97175	8	14
Citrate cycle (TCA cycle)	52	2.6648	12	8.33e-06	0.00010094	1.3023	10	2
Fructose and mannose metabolism	77	3.9459	14	2.77e-05	0.00030194	0.71429	4	10
Amino sugar and nucleotide sugar metabolism	141	7.2257	19	8.7e-05	0.00086183	0.47143	7	12
Cysteine and methionine metabolism	106	5.4321	15	0.00028322	0.0024723	0.40541	4	11
Pentose phosphate pathway	63	3.2285	11	0.00029486	0.0024723	1.1754	4	7
Nitrogen metabolism	26	1.3324	6	0.0016499	0.012772	0.39583	4	2
beta-Alanine metabolism	45	2.3061	8	0.0017576	0.012772	0.58537	2	6
Glycine, serine and threonine metabolism	81	4.1509	11	0.0025618	0.017453	1.0741	3	8
Pyruvate metabolism	74	3.7922	10	0.0041227	0.026434	1.0357	8	2
Glutathione metabolism	63	3.2285	9	0.0043986	0.026636	0.51613	4	5
