# Supplementary material for: Multi-Omics Analysis of Multiple Glucose-Sensing Receptor Systems in Yeast
Source: Biomolecules. 2022 Jan 21;12(2):175. doi: 10.3390/biom12020175 (PMC8961648; doi:10.3390/biom12020175)
Supplement: Supplementary file 1 [file biomolecules-12-00175-s001.zip › biomolecules-1557875-supplementary/SupportingInformation/Table_S3.xlsx]

## Sheet: Transcriptomics
ID	Description	setSize	enrichmentScore	NES	pvalue	p.adjust	rank	leading_edge	core_enrichment
sce03010	Ribosome	179	0.777943	3.08747	0.000172384	0.00757892	838	tags=74%, list=14%, signal=66%	9164990/9164921/9164935/851082/854029/851427/855826/853128/854118/854117/856805/855173/852804/852730/851478/853674/850682/851058/851990/852911/854794/850592/852379/852206/854263/850397/851052/853262/853587/855414/854028/852686/856610/9164932/852185/851035/9164923/850590/853051/852026/856784/855972/853610/852058/853864/850764/852061/851498/852337/853305/854551/852742/856868/855960/851104/851589/85…
sce03008	Ribosome biogenesis in eukaryotes	84	0.575024	2.06074	0.000178987	0.00757892	1831	tags=73%, list=31%, signal=51%	850796/9164990/9164921/9164935/9164932/9164923/852918/9164988/851548/855591/854487/851000/856723/856687/856575/856489/852779/850748/854881/850894/854221/856063/855884/850872/850625/856471/853458/856012/850883/855649/852007/853335/850422/854286/850919/851319/856553/856459/855977/852060/855280/853029/851924/851125/854213/851939/854152/855118/853649/856126/855789/855514/853376/855439/851113/851388/8…
sce00920	Sulfur metabolism	15	-0.76872	-1.95591	0.000208594	0.00757892	477	tags=53%, list=8%, signal=49%	851010/854090/855444/850588/853602/853869/856296/853466
sce03020	RNA polymerase	30	0.647053	1.88006	0.000564759	0.0153897	1963	tags=80%, list=33%, signal=54%	854518/855571/856119/854519/851734/854157/853526/855737/854399/851404/855609/853895/856226/853713/854283/856320/853293/855473/851615/852810/852451/854385/854382/856317
sce00910	Nitrogen metabolism	8	-0.869061	-1.85825	0.000831947	0.0164553	280	tags=75%, list=5%, signal=72%	851383/854642/856147/853614/855692/851311
sce04138	Autophagy	85	-0.487923	-1.79984	0.000905797	0.0164553	1597	tags=51%, list=27%, signal=38%	855043/853529/852518/850577/855949/852230/855194/852785/851653/853574/851421/851532/850941/856004/856062/856315/851142/850908/852753/854164/850511/853528/855622/850432/855237/855271/852394/855741/852425/856649/851585/852696/855498/851151/851406/855898/850319/855625/856425/856576/855937/853275/852200
sce00250	Alanine, aspartate and glutamate metabolism	32	-0.598559	-1.81872	0.00212269	0.0289217	689	tags=44%, list=12%, signal=39%	852902/856268/855291/856432/855108/853573/856411/855346/855501/852291/856147/850778/851073/851311
sce03050	Proteasome	36	-0.563067	-1.75384	0.00384123	0.0465216	2226	tags=83%, list=37%, signal=53%	850611/854882/854119/856830/852834/856742/856731/856422/851408/854284/853036/850554/852003/852873/854433/853168/853456/852037/851967/854435/853712/856218/851557/856223/850613/851461/851140/854544/854735/854810

## Sheet: Metabolomics
X	Total_Size	Hits	Sig_Hits	Mummichog_Pvals	GSEA_Pvals	Combined_Pvals
Purine metabolism	27	27	20	0.00632	0.00661	0.00046
Arginine biosynthesis	11	11	10	0.00518	0.05451	0.00259
Cysteine and methionine metabolism	13	13	9	0.1332	0.00222	0.0027
Glyoxylate and dicarboxylate metabolism	6	6	5	0.1108	0.00596	0.0055
Glycine, serine and threonine metabolism	9	9	6	0.2602	0.00416	0.00847
Taurine and hypotaurine metabolism	2	2	2	0.2547	0.00963	0.0172
Glutathione metabolism	5	5	5	0.03123	0.07943	0.01736
Methane metabolism	6	6	6	0.01531	0.2525	0.02535

## Sheet: Integration
pathway	Total	Expected	Hits	Raw.p	FDR.adj.p	Impact	genehits	metabhits
Ribosome	181	18.296	118	1.028e-76	1.1205e-74	0	118	0
Purine metabolism	152	15.365	44	3.2252e-11	1.7577e-09	1.9774	25	19
Longevity regulating pathway	38	3.8412	16	2.532e-07	9.1996e-06	0.57576	15	1
Alanine, aspartate and glutamate metabolism	60	6.0651	20	7.5307e-07	2.0521e-05	2.3654	14	6
Arginine biosynthesis	40	4.0434	14	1.883e-05	0.0004105	1.4211	5	9
Glycine, serine and threonine metabolism	81	8.1879	21	3.4143e-05	0.00062027	2.2346	14	7
Glycolysis or Gluconeogenesis	87	8.7944	20	0.00031273	0.0048696	1.8475	13	7
Starch and sucrose metabolism	78	7.8846	18	0.00058885	0.0080231	1.0857	13	5
Cysteine and methionine metabolism	106	10.715	22	0.00072888	0.0088276	0.98198	11	11
One carbon pool by folate	24	2.426	8	0.001752	0.017378	4.96	8	0
Glyoxylate and dicarboxylate metabolism	92	9.2998	19	0.0017538	0.017378	0.71084	13	6
Sulfur metabolism	48	4.8521	12	0.0023166	0.019306	0.77419	8	4
Pyruvate metabolism	74	7.4803	16	0.0024246	0.019306	1.8393	12	4
Histidine metabolism	61	6.1662	14	0.0024796	0.019306	0.62712	9	5
Galactose metabolism	70	7.076	15	0.0035917	0.026099	0.75862	6	9
Peroxisome	39	3.9423	10	0.0043361	0.02954	0	10	0
Glycerolipid metabolism	67	6.7727	14	0.0061208	0.039245	1.1071	9	5
