# Supplementary material for: Multi-Omics Analysis of Multiple Glucose-Sensing Receptor Systems in Yeast
Source: Biomolecules. 2022 Jan 21;12(2):175. doi: 10.3390/biom12020175 (PMC8961648; doi:10.3390/biom12020175)
Supplement: Supplementary file 1 [file biomolecules-12-00175-s001.zip › biomolecules-1557875-supplementary/SupportingInformation/Table_S4.csv]

intersect.up		intersect.dn		antag.gpr1.up		antag.snf3rgt2.up		gpr1.uni.up		gpr1.uni.dn		snf3rgt2.uni.up		snf3rgt2.uni.dn
YBL042C		YBL003C		YBR037C		Q0158		IRT1		ITS1-1		SCR1		YAL017W
YBR157C		YBL098W		YCL018W		YBL015W		YAL039C		ITS1-2		YAL003W		YAL044C
YDL042C		YBR145W		YCR098C		YBR297W		YAL062W		YAL060W		YAL005C		YAL061W
YER062C		YDL215C		YGR087C		YCL026C-B		YAR071W		YBL045C		YAL032C		YAR015W
YER110C		YEL039C		YHR022C		YCR018C		YBL005W		YBL099W		YAL040C		YAR027W
YGR060W		YER081W		YHR094C		YDR178W		YBL075C		YBR039W		YAL054C		YAR028W
YGR256W		YFR015C		YIR029W		YDR216W		YBR093C		YBR156C		YAL059W		YAR033W
YHL024W		YGR138C		YIR032C		YDR545W		YBR117C		YBR177C		YBL004W		YBL005W-B
YHR033W		YGR208W		YJL163C		YFL030W		YCL025C		YBR291C		YBL027W		YBL078C
YJL026W		YHL021C		YMR169C		YGL253W		YDL174C		YCL019W		YBL033C		YBL101C
YJL116C		YHR018C		YNL142W		YJL153C		YDL223C		YDL004W		YBL039C		YBR006W
YLR056W		YIR039C				YKL085W		YDR043C		YDL035C		YBL072C		YBR024W
YLR237W		YJL213W				YKL109W		YDR070C		YDL037C		YBL082C		YBR053C
YMR015C		YJR148W				YKL148C		YEL065W		YDL039C		YBL087C		YBR056W
YMR175W		YJR149W				YLR038C		YEL067C		YDL181W		YBL092W		YBR085C-A
YNL112W		YJR154W				YLR467W		YER035W		YDR133C		YBL111C		YBR126C
YNL141W		YJR155W				YML091C		YER096W		YDR148C		YBR021W		YBR126W-A
YPL026C		YKL096W				YMR006C		YGL009C		YDR261C		YBR025C		YBR139W
YPL036W		YKL218C				YMR011W		YGR021W		YDR285W		YBR048W		YBR147W
YPL156C		YKR080W				YMR145C		YGR044C		YDR298C		YBR061C		YBR161W
YPL223C		YKR091W				YMR305C		YGR121C		YDR309C		YBR066C		YBR169C
		YLL028W				YNL054W-B		YGR161C		YDR342C		YBR067C		YBR208C
		YLR258W				YOL017W		YGR201C		YDR343C		YBR068C		YBR213W
		YML042W				YOR396W		YHL040C		YDR365W-B		YBR069C		YBR214W
		YML100W				YPL061W		YHR116W		YDR377W		YBR084C-A		YBR248C
		YMR008C						YHR139C		YDR380W		YBR084W		YBR280C
		YMR045C						YHR215W		YDR435C		YBR088C		YBR281C
		YMR107W						YIL055C		YDR451C		YBR092C		YBR287W
		YMR136W						YKL120W		YDR497C		YBR106W		YBR295W
		YNL129W						YKR076W		YDR516C		YBR118W		YCL030C
		YNR034W-A						YLR108C		YDR529C		YBR141C		YCL038C
		YOL107W						YLR109W		YEL024W		YBR181C		YCR061W
		YOL154W						YLR348C		YEL040W		YBR189W		YDL021W
		YOL163W						YMR174C		YER065C		YBR191W		YDL022W
		YOR202W						YNL014W		YER138C		YBR244W		YDL025C
		YPR157W						YNL237W		YER163C		YBR249C		YDL059C
		YPR194C						YOL126C		YER190W		YCR031C		YDL072C
								YOR153W		YFR049W		YCR051W		YDL110C
								YOR303W		YFR053C		YCR087C-A		YDL119C
								YOR375C		YGL055W		YDL014W		YDL138W
								YPL119C		YGL077C		YDL051W		YDL146W
								YPR138C		YGL187C		YDL061C		YDL149W
								YPR192W		YGL191W		YDL075W		YDL169C
										YGR008C		YDL081C		YDL178W
										YGR183C		YDL083C		YDL222C
										YGR189C		YDL130W		YDL238C
										YHR001W-A		YDL182W		YDL239C
										YHR043C		YDL191W		YDR001C
										YHR051W		YDL201W		YDR019C
										YHR142W		YDL213C		YDR034C-D
										YIL062C		YDL229W		YDR040C
										YIL125W		YDR011W		YDR041W
										YJL052W		YDR025W		YDR067C
										YJL102W		YDR044W		YDR068W
										YJL166W		YDR064W		YDR074W
										YJL194W		YDR072C		YDR089W
										YJL217W		YDR073W		YDR170W-A
										YJR030C		YDR083W		YDR171W
										YJR077C		YDR097C		YDR222W
										YJR121W		YDR101C		YDR242W
										YKL016C		YDR120C		YDR253C
										YKL035W		YDR234W		YDR258C
										YKL067W		YDR256C		YDR315C
										YKL141W		YDR297W		YDR358W
										YKL164C		YDR321W		YDR391C
										YKL182W		YDR341C		YDR408C
										YKR058W		YDR353W		YEL063C
										YLL052C		YDR382W		YEL071W
										YLL053C		YDR384C		YER024W
										YLR049C		YDR385W		YER026C
										YLR121C		YDR418W		YER033C
										YLR134W		YDR441C		YER037W
										YLR168C		YDR447C		YER042W
										YLR194C		YDR450W		YER053C
										YLR227W-B		YDR454C		YER061C
										YLR342W		YDR465C		YER087W
										YLR377C		YDR471W		YER103W
										YLR395C		YDR500C		YER141W
										YLR413W		YDR508C		YER150W
										YLR452C		YDR524C-B		YFL021W
										YMR104C		YEL026W		YFL055W
										YMR105C		YEL042W		YFR003C
										YMR122W-A		YEL046C		YFR008W
										YMR180C		YEL047C		YFR030W
										YMR256C		YEL054C		YFR055W
										YMR306W		YER003C		YGL037C
										YNL031C		YER006W		YGL053W
										YNL044W		YER056C-A		YGL104C
										YNL055C		YER064C		YGL125W
										YNL169C		YER070W		YGL157W
										YNL192W		YER074W		YGL179C
										YNL251C		YER098W		YGL184C
										YNL274C		YER102W		YGL186C
										YNR001C		YER117W		YGL227W
										YNR016C		YER131W		YGL234W
										YOL011W		YER156C		YGL248W
										YOL077W-A		YER158C		YGL255W
										YOL086C		YFL036W		YGR043C
										YOL101C		YFR031C-A		YGR061C
										YOR065W		YFR032C-A		YGR065C
										YOR107W		YGL012W		YGR088W
										YOR114W		YGL030W		YGR097W
										YOR285W		YGL031C		YGR125W
										YOR306C		YGL035C		YGR149W
										YPL078C		YGL038C		YGR161C-D
										YPL231W		YGL076C		YGR204W
										YPL245W		YGL103W		YGR237C
										YPL271W		YGL120C		YGR248W
										YPL274W		YGL123W		YGR255C
										YPR009W		YGL135W		YHL016C
										YPR010C-A		YGL147C		YHL035C
										YPR020W		YGL148W		YHL036W
										YPR160W		YGL189C		YHL044W
										YPR175W		YGR014W		YHR016C
										YPR191W		YGR027C		YHR030C
												YGR027W-B		YHR037W
												YGR031W		YHR096C
												YGR034W		YHR097C
												YGR079W		YHR104W
												YGR085C		YHR112C
												YGR103W		YHR171W
												YGR123C		YHR209W
												YGR145W		YIL017C
												YGR148C		YIL045W
												YGR159C		YIL074C
												YGR175C		YIL088C
												YGR180C		YIL098C
												YGR214W		YIL111W
												YGR221C		YIL116W
												YGR234W		YIL117C
												YGR245C		YIL164C
												YGR279C		YIR017C
												YGR280C		YIR031C
												YGR285C		YJL005W
												YGR296W		YJL053W
												YHL015W		YJL060W
												YHL032C		YJL066C
												YHR008C		YJL070C
												YHR010W		YJL161W
												YHR021C		YJL164C
												YHR041C		YJL171C
												YHR049W		YJL212C
												YHR053C		YJR010W
												YHR055C		YJR096W
												YHR064C		YJR103W
												YHR137W		YJR109C
												YHR141C		YJR137C
												YHR143W		YJR152W
												YHR154W		YKL001C
												YHR193C		YKL043W
												YHR203C		YKL053C-A
												YIL009W		YKL091C
												YIL018W		YKL103C
												YIL019W		YKL126W
												YIL052C		YKL142W
												YIL064W		YKL151C
												YIL069C		YKL161C
												YIL096C		YKR003W
												YIL131C		YKR039W
												YIL133C		YKR069W
												YIL148W		YKR093W
												YIL155C		YLL026W
												YIL159W		YLL039C
												YIL162W		YLL055W
												YIR026C		YLR058C
												YJL033W		YLR080W
												YJL079C		YLR089C
												YJL103C		YLR092W
												YJL115W		YLR120C
												YJL122W		YLR130C
												YJL136C		YLR142W
												YJL177W		YLR178C
												YJL189W		YLR218C
												YJL190C		YLR225C
												YJR048W		YLR251W
												YJR056C		YLR257W
												YJR070C		YLR267W
												YJR072C		YLR270W
												YJR094W-A		YLR271W
												YJR119C		YLR284C
												YJR123W		YLR299W
												YJR129C		YLR303W
												YJR145C		YLR359W
												YJR147W		YLR364W
												YKL006W		YLR431C
												YKL023C-A		YML116W
												YKL024C		YML118W
												YKL045W		YMR009W
												YKL056C		YMR020W
												YKL078W		YMR053C
												YKL086W		YMR083W
												YKL096W-A		YMR085W
												YKL180W		YMR090W
												YKL191W		YMR095C
												YKL216W		YMR096W
												YKL217W		YMR110C
												YKR013W		YMR120C
												YKR057W		YMR135C
												YKR059W		YMR139W
												YKR066C		YMR188C
												YKR081C		YMR189W
												YKR094C		YMR195W
												YLL022C		YMR196W
												YLL024C		YMR250W
												YLL041C		YMR251W-A
												YLL045C		YMR261C
												YLR003C		YMR262W
												YLR023C		YMR271C
												YLR029C		YMR284W
												YLR048W		YMR291W
												YLR057W		YMR300C
												YLR061W		YMR304W
												YLR075W		YMR316W
												YLR094C		YMR319C
												YLR106C		YNL011C
												YLR150W		YNL036W
												YLR154W-B		YNL065W
												YLR154W-C		YNL098C
												YLR167W		YNL159C
												YLR185W		YNL191W
												YLR273C		YNL194C
												YLR293C		YNL195C
												YLR294C		YNL220W
												YLR325C		YNL223W
												YLR333C		YNL234W
												YLR340W		YNL277W
												YLR344W		YNR019W
												YLR367W		YNR060W
												YLR406C		YOL016C
												YLR441C		YOL048C
												YLR448W		YOL059W
												YML008C		YOL064C
												YML024W		YOL071W
												YML026C		YOL082W
												YML056C		YOL084W
												YML063W		YOL096C
												YML073C		YOL136C
												YML109W		YOL158C
												YMR049C		YOR019W
												YMR076C		YOR028C
												YMR116C		YOR036W
												YMR128W		YOR047C
												YMR142C		YOR100C
												YMR143W		YOR120W
												YMR186W		YOR125C
												YMR202W		YOR128C
												YMR215W		YOR137C
												YMR230W		YOR161C
												YMR242C		YOR173W
												YMR290C		YOR184W
												YMR303C		YOR208W
												YMR307W		YOR220W
												YNL052W		YOR221C
												YNL064C		YOR227W
												YNL067W		YOR317W
												YNL069C		YOR347C
												YNL077W		YOR386W
												YNL102W		YPL003W
												YNL106C		YPL017C
												YNL110C		YPL087W
												YNL124W		YPL088W
												YNL125C		YPL092W
												YNL132W		YPL096W
												YNL175C		YPL123C
												YNL178W		YPL166W
												YNL209W		YPL177C
												YNL278W		YPL196W
												YNL300W		YPL203W
												YNL302C		YPL249C
												YNR015W		YPL250C
												YNR018W		YPL265W
												YOL039W		YPR013C
												YOL040C		YPR035W
												YOL120C		YPR047W
												YOL121C		YPR124W
												YOL124C		YPR158W-B
												YOL127W		YPR167C
												YOL155C		YPR184W
												YOR071C
												YOR095C
												YOR096W
												YOR101W
												YOR182C
												YOR234C
												YOR247W
												YOR252W
												YOR264W
												YOR271C
												YOR272W
												YOR273C
												YOR287C
												YOR293W
												YOR294W
												YOR310C
												YOR312C
												YOR315W
												YOR338W
												YOR340C
												YOR342C
												YOR356W
												YOR369C
												YOR374W
												YOR383C
												YOR389W
												YPL054W
												YPL057C
												YPL079W
												YPL090C
												YPL106C
												YPL131W
												YPL134C
												YPL143W
												YPL207W
												YPL220W
												YPL249C-A
												YPL267W
												YPL273W
												YPL283C
												YPR043W
												YPR102C
												YPR120C
												YPR132W
