# Supplementary material for: Multi-Omics Analysis of Multiple Glucose-Sensing Receptor Systems in Yeast
Source: Biomolecules. 2022 Jan 21;12(2):175. doi: 10.3390/biom12020175 (PMC8961648; doi:10.3390/biom12020175)
Supplement: Supplementary file 1 [file biomolecules-12-00175-s001.zip › biomolecules-1557875-supplementary/SupportingInformation/Table_S5.csv]

intersect.up		intersect.dn		antag.gpr1.up		antag.snf3rgt2.up		gpr1.uni.up		gpr1.uni.dn		snf3rgt2.uni.up		snf3rgt2.uni.dn
C00026		C00020		C00047		C00025		C00031		C00328		C00008		C00062
C00064		C00041		C00077		C00120		C00095		C00334		C00054		C00111
C00148		C00049		C00085		C00127		C00124		C00430		C00055		C00118
C00669		C00051		C00092		C00253		C00135		C00455		C00065		C00123
C01005		C00099		C00103		C00979		C00137		C01157		C00074		C00250
C05108		C00144		C00109		C02291		C00159		C01165		C00149		C00360
C15776		C00242		C00184		C05828		C00188		C02356		C00258		C00407
C15782		C00262		C00232		C05921		C00221		C03175		C00361		C00459
		C00294		C00256		C05938		C00263		C03284		C00534		C00624
		C00362		C00275		C15522		C00267		C05382		C00740		C00689
		C00380		C00327				C00417		C05647		C00836		C00826
		C00387		C00329				C00492				C02218		C00860
		C00437		C00392				C00721				C04823		C05936
		C00449		C00446				C00984				C22112		C16688
		C00475		C00577				C02336
		C00559		C00636				C04294
		C00575		C00668				C05404
		C00643		C00794				C05519
		C00655		C00864
		C00942		C00931
		C00956		C01013
		C01077		C01094
		C01118		C01097
		C02376		C01161
		C02693		C01172
		C03451		C01177
		C03838		C03044
		C05274		C03546
		C05512		C03862
		C05711		C04006
				C05345
				C05577
				C06002
				C20657
