# Supplementary material for: Multi-Omics Analysis of Multiple Glucose-Sensing Receptor Systems in Yeast
Source: Biomolecules. 2022 Jan 21;12(2):175. doi: 10.3390/biom12020175 (PMC8961648; doi:10.3390/biom12020175)
Supplement: Supplementary file 1 [file biomolecules-12-00175-s001.zip › biomolecules-1557875-supplementary/SupportingInformation/Table_S6.xlsx]

## Sheet: InHouse
Identification/annotation for peaks in Yeast project phase II
Phase II Study
date-20200812
Information for LC-MS Peak Identification or Annotation
1. LC-MS Peaks/Signals were matched to the In-house Experimental Libaray and Public database (NIST, Metlin, and HMDB).					OL-1	OL-2A	OL-2B	PD-A	PD-B	PD-C&D
Color codes for In-house Library matches: 1) Green: OL_1 identification matching with In-house library (RT, MS, MS/MS). 2) Yellow: OL_2a identification matching with In-house library (RT, MS). 3) Blue: OL_2b annotation matching with In-house libarary (MS, MS/MS); Metabolites annoated with OL-2b means the isomers or derivatives of the compound are detected. For example, Mannose (OL_2b) means manno…
Color codes for public database matches: 1) Gray: Signals identified or annotated with OL levels. 2) Purple: PD_A, Matching with Public Database via MS and experimental MS/MS, and the selection of metablites were prioritized based on MS/MS similarity socre ; 3) Light green:Matching with Public Database via MS and predicted MS/MS,and the selection of metablites were prioritized based on MS/MS simi…										PD Levels. 1) PD_A: Matching with Public Database via MS and experimental MS/MS; PD_B: Matching with Public Database via MS and predicted MS/MS; PD_C: Matching with Public Database via MS and isotopic similarity; PD_D: Matching with Public Database with MS.
Peak Number	LC-MS Peaks/Signals	In House Experimental Library Matches				Public Database					1_xx H vs WT H (Signals satifying VIP≥1.0 with low variance and p<0.05 were preoritized for peak identification/annoation)					1_xx L vs WT L (Signals satifying VIP≥1.0 with low variance and p<0.05 were preoritized for peak identification/annoation)					1_xx H vs XX_L (Signals satifying VIP≥1.0 with low variance and p<0.05 were preoritized for peak identification/annoation)
		Library Matched ID (if provided)	Library Matched Compound Name	OL level	Notes	Compound ID1	Possible Compound Name1	PD levels	Notes		VIP (Variable Influence on Projections to Latent Structures, generated by SIMCA version 16.0 based on OPLSDA analysis)	VIP variance	VIP≥1.0 with low variance	p-value (based on wilcoxon rank sum test)	FC (fold change; in the case of A vs. B, if A>B, the FC is caculated as A/B based on median, if A<B, the FC is caulated as -B/A based on median)	VIP (Variable Influence on Projections to Latent Structures, generated by SIMCA version 16.0 based on OPLSDA analysis)	VIP variance	VIP≥1.0 with low variance	p-value (based on wilcoxon rank sum test)	FC (fold change; in the case of A vs. B, if A>B, the FC is caculated as A/B based on median, if A<B, the FC is caulated as -B/A based on median)	VIP (Variable Influence on Projections to Latent Structures, generated by SIMCA version 16.0 based on OPLSDA analysis)	VIP variance	VIP≥1.0 with low variance	p-value (based on wilcoxon rank sum test)	FC (fold change; in the case of A vs. B, if A>B, the FC is caculated as A/B based on median, if A<B, the FC is caulated as -B/A based on median)
	0.50_133.0970m/z	6262	L-ORNITHINE	OL_1
	0.50_146.1053n	5962	L-Lysine	OL_1
	0.54_179.0792n	439213	D-(+)-Glucosamine	OL_1
	0.56_155.0693n	6274	HISTIDINE	OL_1
	0.56_174.1115n	6322	Arginine	OL_1
	0.56_223.0745m/z	439258	L-Cystathionine	OL_1
	0.58_105.0425n	5951	L-Serine	OL_1
	0.58_132.0534n	6267	L-Asparagine	OL_1
	0.58_133.0374n	5960	L-Aspartic acid	OL_1
	0.58_146.0690n	5961	Glutamine	OL_1
	0.58_184.0732m/z	135437	PHOSPHORYLCHOLINE	OL_1
	0.60_119.0581n	6288	Threonine	OL_1
	0.60_88.0393m/z	5951	L-Serine	OL_1
	0.60_89.0476n	5950	L-Alanine	OL_1
	0.62_102.0549m/z	6288	Threonine	OL_1
	0.62_131.0582n	69248	trans-4-Hydroxy-L-proline	OL_1
	0.62_147.0529n	33032	L-Glutamic acid	OL_1
	0.62_176.1029m/z	9750	L-Citrulline	OL_1
	0.62_290.1224n	16950	Argininosuccinic acid	OL_1
	0.62_398.1369n	34755	S-ADENOSYLMETHIONINE	OL_1
	0.64_173.0426m/z	439195	ARABINOSE	OL_1
	0.64_182.0790n	11850	GALACTITOL	OL_1
	0.64_265.1114m/z	665468	THIAMINE	OL_1
	0.67_104.0705m/z	6119	2-AMINOISOBUTYRATE	OL_1
	0.69_115.0632n	145742	L-Proline	OL_1
	0.69_290.0400n	165007	Sedoheptulose 7-phosphate	OL_1
	0.74_145.0738n	151730	5-Hydroxypipecolic acid	OL_1
	0.74_334.0562n	14180	Î²-Nicotinamide mononucleotide	OL_1
	0.74_504.1691n	439242	RAFFINOSE	OL_1
	0.83_150.0773m/z	1673	3-METHYLADENINE	OL_1
	0.86_134.0214n	525	Malate	OL_1
	0.86_161.0687n	92136	DL-2-Aminoadipic acid	OL_1
	0.90_112.0505m/z	597	Cytosine	OL_1
	0.90_243.0853n	6175	Cytidine	OL_1
	0.99_112.0271n	1174	Uracil	OL_1
	0.99_149.0701n	1673	3-METHYLADENINE	OL_1
	1.04_167.0584n	36143	4-HYDROXY-L-PHENYLGLYCINE	OL_1
	1.04_175.1189m/z	6322	Arginine	OL_1
	1.09_307.0833n	124886	L-Glutathione reduced	OL_1
	1.21_122.0479n	936	Nicotinamide	OL_1
	1.23_136.0384n	790	Hypoxanthine	OL_1
	1.28_169.0106m/z	51	alpha-ketoglutarate	OL_1
	1.33_152.0566m/z	764	Guanine	OL_1
	1.48_110.0600m/z	5801	2-aminophenol	OL_1
	1.58_181.0737n	6057	L-Tyrosine	OL_1
	1.83_154.0474m/z	98681	Propionyl Glycine	OL_1
	1.93_131.0944n	6106	DL-Leucine	OL_1
	14.35_284.2945m/z	91486	SPHINGANINE	OL_1
	2.09_330.0596m/z	101812	ADENOSINE 2',3'-CYCLIC PHOSPHATE	OL_1
	2.58_267.0966n	60961	ADENOSINE	OL_1
	2.66_346.0544m/z	24316	CYCLIC GMP	OL_1
	2.71_268.0805n	6021	Inosine	OL_1
	2.71_283.0914n	6802	Guanosine	OL_1
	2.76_252.1089m/z	13730	DEOXYADENOSINE	OL_1
	3.20_220.0842n	144	5-HYDROXYTRYPTOPHAN	OL_1
	3.42_192.0654m/z	161166	Kynurenine	OL_1
	3.70_154.0496m/z	86	3-HYDROXYANTHRANILATE	OL_1
	3.75_204.1131m/z	439356	L-TRYPTOPHANAMIDE	OL_1
	4.98_182.0787m/z	546304	N-Iso Valerylglycine	OL_1
	6.24_244.0881n	171548	Biotin	OL_1
	7.37_145.0527n	10256	Indole-3-aldehyde	OL_1
	0.48_119.0169m/z	778	DL-Homocysteine	OL_2a
	0.48_75.0917m/z	428	1,3-Diaminopropane	OL_2a
	0.50_139.0977m/z	6322	Arginine	OL_2a
	0.52_146.1054n	5962	L-Lysine	OL_2a
	0.52_171.0529m/z	6262	L-ORNITHINE	OL_2a
	0.54_189.1596m/z	440120	N,N,N-TRIMETHYLLYSINE	OL_2a
	0.56_261.0303m/z	439258	L-Cystathionine	OL_2a
	0.62_207.0973m/z	439233	L-Formiminoglutamic Acid	OL_2a
	0.64_180.0632n	439357	GALACTOSE	OL_2a
	0.65_186.0161m/z	22880	N-Methyl-D-aspartic acid	OL_2a
	0.65_191.1025m/z	439283	2,6-Diaminopimelic acid	OL_2a
	0.67_110.0811m/z	753	Glycerol	OL_2a
	0.67_504.1687n	439242	RAFFINOSE	OL_2a
	0.69_203.1501m/z	123831	N,N-DIMETHYL-ARGININE	OL_2a
	0.72_169.9979n	729	GLYCERALDEHYDE 3-PHOSPHATE	OL_2a
	0.74_101.0476n	535	1-Aminocyclopropanecarboxylic acid	OL_2a
	0.74_260.1240m/z	13711	2'-Deoxycytidine	OL_2a
	0.76_126.1025m/z	69520	3-METHYLHISTAMINE	OL_2a
	0.76_171.1127m/z	440266	P-OCTOPAMINE	OL_2a
	0.86_124.0392m/z	938	Nicotinic acid	OL_2a
	0.97_131.1178m/z	122356	N-ACETYLPUTRESCINE	OL_2a
	0.97_222.9977m/z	122357	D-Erythrose-4-phosphate	OL_2a
	0.99_114.0377m/z	6137	L-Methionine	OL_2a
	0.99_202.1186m/z	64969	1-Methyl-L-histidine	OL_2a
	1.02_140.0817m/z	936	Nicotinamide	OL_2a
	1.11_173.0919m/z	6426709	Prolyl-glycine	OL_2a
	1.13_124.0392m/z	938	Nicotinic acid	OL_2a
	1.25_217.0681m/z	94214	METHYL GALACTOSIDE	OL_2a
	1.33_156.0767m/z	736715	4-Imidazoleacrylic acid	OL_2a
	1.33_169.0738n	1054	Pyridoxine	OL_2a
	1.43_206.0481m/z	6926	ANILINE-2-SULFONATE	OL_2a
	1.48_136.0392m/z	127115	3-AMINO-5-HYDROXYBENZOATE	OL_2a
	1.80_191.0484m/z	6926	ANILINE-2-SULFONATE	OL_2a
	14.13_431.2766m/z	221493	Cholic acid	OL_2a
	18.86_395.3670m/z	5280794	Stigmasterol	OL_2a
	2.76_253.1181m/z	144	5-HYDROXYTRYPTOPHAN	OL_2a
	2.89_362.0857m/z	6076	CYCLIC AMP	OL_2a
	2.97_183.1128m/z	6140	L-Phenylalanine	OL_2a
	5.88_120.0443m/z	227	ANTHRANILATE	OL_2a
	7.32_120.0807m/z	1000	PHENYLETHANOLAMINE	OL_2a
	7.82_194.0812m/z	69867	Indole-3-carboxylic acid	OL_2a
	7.82_208.0967m/z	802	INDOLE-3-ACETATE	OL_2a
	0.65_208.0602m/z	11811	3-Hydroxy-DL-kynurenine	OL_2b
	0.74_308.0908m/z	124886	L-Glutathione reduced	OL_2b
	0.97_166.1079m/z	439251	(R)-Pantoic acid	OL_2b
	1.40_428.0364m/z	34522	ADP	OL_2b
	1.58_147.0439m/z	637541	trans-3-Hydroxycinnamate	OL_2b
	2.01_157.0131m/z	76720	Furan-2,5-dicarboxylic acid	OL_2b
	5.22_206.0423m/z	6723	4-Pyridoxic acid	OL_2b
	6.34_188.0705m/z	92904	Indolelactic acid	OL_2b
	0.50_203.1269n					23747	Lys Gly	PDa
	0.50_261.1555m/z					23818	Asn Lys	PDa
	0.56_187.1683n					24072	N8-Acetylspermidine	PDa
	0.56_275.1592n					23730	Thr Arg	PDa
	0.56_276.1551m/z					23697	Lys Glu	PDa
	0.56_285.1190m/z					23863	Glu His	PDa
	0.56_318.1292m/z					23423	Pro Ser Asp	PDa
	0.58_219.0741n					362	O-Succinyl-L-homoserine	PDa
	0.58_304.1610m/z					23931	Arg Glu	PDa
	0.60_276.1318n					383	Saccharopine	PDa
	0.64_166.0532m/z					63430	L-Methionine S-oxide	PDa
	0.64_245.1736n					23854	Val Lys	PDa
	0.65_175.1076m/z					3303	N2-Acetyl-L-ornithine	PDa
	0.65_248.1239m/z					23794	Thr Gln	PDa
	0.65_262.1032m/z					23845	Asn Glu	PDa
	0.65_351.1097n					20734	Glu Thr Cys	PDa
	0.67_204.0739n					24059	Î³-D-Glutamylglycine	PDa
	0.67_260.0295n					5987	D-Mannose 6-phosphate	PDa
	0.67_97.0284m/z					69936	Furfural	PDa
	0.69_253.1293m/z					23643	Pro His	PDa
	0.72_276.1188m/z					23965	Gln Glu	PDa
	0.74_198.0872m/z					44784	N-Acetyl-L-Histidine	PDa
	0.74_243.1218n					23699	Pro Gln	PDa
	0.74_273.1799n					23912	Val Arg	PDa
	0.74_276.0956n					23946	Glu Glu	PDa
	0.74_378.1570n					17592	Glu Lys Cys	PDa
	0.76_305.1220n					16581	Gly Glu Thr	PDa
	0.81_259.1895n					23669	Leu Lys	PDa
	0.86_190.1186m/z					85017	N6-Carbamoyl-DL-Lysine	PDa
	0.86_249.1080m/z					23793	Glu Thr	PDa
	0.86_311.0483m/z					5754	Orotidine	PDa
	0.88_268.1533n					23983	Leu His	PDa
	0.95_219.0974m/z					58376	5-L-Glutamyl-L-alanine	PDa
	0.95_304.1612m/z					23759	Glu Arg	PDa
	1.06_347.0627n					63401	Adenosine 3'-monophosphate	PDa
	1.09_250.0621n					3379	Î³-Glu-Cys	PDa
	1.13_231.0974m/z					23776	Pro Asp	PDa
	1.21_190.1073m/z					65740	Castanospermine	PDa
	1.28_246.1447m/z					24003	Ile Asn	PDa
	1.28_261.1323n					23832	Asp Lys	PDa
	1.33_233.1495m/z					24000	Thr Leu	PDa
	1.33_363.0576n					98	Guanidylic acid (guanosine monophosphate)	PDa
	1.38_258.1082m/z					5919	5-Methylcytidine	PDa
	1.43_161.0510n					71319	S-Allyl-L-cysteine	PDa
	1.53_332.0752m/z					3461	Deoxyadenosine monophosphate	PDa
	1.55_232.1290m/z					23904	Asn Val	PDa
	1.58_123.0439m/z					62451	4-Hydroxybenzaldehyde	PDa
	1.60_221.0919m/z					364	5-Hydroxy-L-tryptophan	PDa
	1.68_288.2027m/z					24022	Arg Leu	PDa
	1.70_310.1758m/z					23796	Tyr Lys	PDa
	1.73_348.0701m/z					63401	Adenosine 3'-monophosphate	PDa
	1.88_612.1513n					45	Glutathione, oxidized	PDa
	1.91_288.2028m/z					24022	Arg Leu	PDa
	14.77_328.3207m/z					45095	D-erythro-Sphingosine C-20	PDa
	14.85_467.3008n					40278	PC(14:0/0:0)	PDa
	15.14_479.3009n					40778	PE(18:1(9Z)/0:0)	PDa
	18.14_396.3387n					3516	Ergosterol	PDa
	2.09_272.1603m/z					19993	Pro Val Gly	PDa
	2.37_238.0953n					23898	Tyr Gly	PDa
	2.37_246.1811m/z					23854	Val Lys	PDa
	2.37_304.1501m/z					18758	Asp Leu Gly	PDa
	2.53_375.1872m/z					22132	Ile Asp Gln	PDa
	2.55_334.1606m/z					17892	Leu Asp Ser	PDa
	2.63_162.0582m/z					71319	S-Allyl-L-cysteine	PDa
	2.63_269.1129m/z					23778	Ser Tyr	PDa
	2.71_152.0566m/z					315	Guanine	PDa
	2.71_261.1443m/z					23867	Ile Glu	PDa
	2.73_239.1025m/z					23813	Gly Tyr	PDa
	2.78_320.1814m/z					22742	Thr Ile Ser	PDa
	2.84_304.1500m/z					20099	Val Ala Asp	PDa
	2.91_348.1763m/z					23328	Leu Glu Ser	PDa
	2.97_169.0970m/z					238	Pyridoxamine	PDa
	3.12_359.1923m/z					18962	Asp Pro Lys	PDa
	3.30_428.0365m/z					34522	ADP	PDa
	3.32_118.0651m/z					286	Indole	PDa
	3.35_246.1447m/z					23810	Asn Leu	PDa
	3.37_272.1715m/z					23777	Pro Arg	PDa
	3.39_417.2453m/z					15958	Arg Glu Leu	PDa
	3.47_238.1073m/z					263655	N-lactoyl-phenylalanine	PDa
	3.58_333.1919m/z					23700	Lys Trp	PDa
	3.81_118.0650m/z					286	Indole	PDa
	3.86_437.2141m/z					17023	Asp Arg Phe	PDa
	3.88_252.0857n					3383	Deoxyinosine	PDa
	4.12_244.1654m/z					23869	Pro Lys	PDa
	4.24_359.2287m/z					18118	Ile Ile Asn	PDa
	4.37_272.1715m/z					23777	Pro Arg	PDa
	4.49_373.2443m/z					21148	Leu Leu Gln	PDa
	5.34_326.2072m/z					19891	Pro Pro Leu	PDa
	5.40_346.1970m/z					22736	Val Glu Val	PDa
	5.47_316.2228m/z					18862	Ala Ile Leu	PDa
	5.63_245.1858m/z					23681	Ile Ile	PDa
	5.63_310.1758m/z					23796	Tyr Lys	PDa
	5.88_304.1653m/z					23665	Val Trp	PDa
	6.01_378.1691m/z					18718	Ile Asp Met	PDa
	6.06_217.1546m/z					23988	Val Val	PDa
	6.44_191.0581n					2975	5-Hydroxyindoleacetic acid	PDa
	6.64_318.1810m/z					23713	Ile Trp	PDa
	6.72_296.1005n					23882	Asp Tyr	PDa
	7.47_313.1544m/z					23981	Phe Phe	PDa
	8.54_289.1544m/z					34533	N-(3-Indolylacetyl)-L-isoleucine	PDa
	0.47_142.5894m/z					HMDB0028890	Histidinyl-Lysine	PDb
	0.48_251.1599m/z					HMDB0029137	Valyl-Threonine	PDb
	0.48_265.1756m/z					HMDB0028917	Isoleucyl-Threonine	PDb
	0.50_111.0683n					HMDB0039584	5-Imino-2-methyl-1-cyclopenten-1-ol	PDb
	0.52_248.1602m/z					HMDB0029066	Threoninyl-Lysine	PDb
	0.54_161.1284m/z					HMDB0006009	Isoputreanine	PDb
	0.54_308.1579n					HMDB0034879	1-[(5-Amino-5-carboxypentyl)amino]-1-deoxyfructose	PDb
	0.56_230.0422m/z					HMDB0001128	5-Phosphoribosylamine	PDb
	0.56_287.0635m/z					HMDB0002022	Glycineamideribotide	PDb
	0.58_134.0269m/z					HMDB0029432	(S)C(S)S-S-Methylcysteine sulfoxide	PDb
	0.58_189.1344m/z					HMDB0000670	Homo-L-arginine	PDb
	0.58_219.1338m/z					HMDB0033675	L-Lysopine	PDb
	0.58_237.0901m/z					HMDB0029045	Serylmethionine	PDb
	0.58_312.1286m/z					HMDB0028747	Aspartyl-Arginine	PDb
	0.58_336.1641n					HMDB0041541	N2-Fructopyranosylarginine	PDb
	0.58_422.1054m/z					HMDB0004381	N-Acetylneuraminic acid 9-phosphate	PDb
	0.58_87.0553m/z					HMDB0002006	2,3-Diaminopropionic acid	PDb
	0.60_268.1024m/z					HMDB0037842	N-(1-Deoxy-1-fructosyl)serine	PDb
	0.60_74.0600m/z					HMDB0002134	Aminoacetone	PDb
	0.64_122.0711m/z					HMDB0012234	Histidinal	PDb
	0.64_251.1003n					HMDB0038662	N-(1-Deoxy-1-fructosyl)alanine	PDb
	0.65_186.0759m/z					HMDB0001129	N-Acetylmannosamine	PDb
	0.65_217.0584n					HMDB0030417	Lycoperdic acid	PDb
	0.65_228.0864m/z					HMDB0039119	L-Dopaquinone	PDb
	0.65_281.1108n					HMDB0037843	N-(1-Deoxy-1-fructosyl)threonine	PDb
	0.65_424.0368n					HMDB0062636	Thiamine(1+) Diphosphate(1-)	PDb
	0.67_226.0708m/z					HMDB0030277	Dihydromaleimide beta-D-glucoside	PDb
	0.67_293.1107n					HMDB0029353	Galactosyl 4-hydroxyproline	PDb
	0.67_303.0472m/z					HMDB0034681	3-Hydroxy-4-butanolide	PDb
	0.67_309.1056n					HMDB0000230	N-Acetylneuraminic acid	PDb
	0.67_422.0821n					HMDB0001124	Trehalose 6-phosphate	PDb
	0.69_161.0920m/z					HMDB0031411	4-Acetamido-2-aminobutanoic acid	PDb
	0.69_280.1023m/z					HMDB0002281	4a-Hydroxytetrahydrobiopterin	PDb
	0.72_171.0531n					HMDB0012289	Tetrahydrodipicolinate	PDb
	0.72_426.0877n					HMDB0000656	Cysteineglutathione disulfide	PDb
	0.74_233.1495m/z					HMDB0028917	Isoleucyl-Threonine	PDb
	0.78_129.1022m/z					HMDB0000182	L-Lysine	PDb
	0.81_389.0721n					HMDB0004381	N-Acetylneuraminic acid 9-phosphate	PDb
	0.83_180.0688m/z					HMDB0029442	(R)C(R)S-S-Propylcysteine sulfoxide	PDb
	0.88_130.0742n					HMDB0030405	D-1-Amino-2-pyrrolidinecarboxylic acid	PDb
	0.88_277.1029m/z					HMDB0011737	gamma-Glutamylglutamic acid	PDb
	0.92_208.0637m/z					HMDB0030411	(2R,2'S)-Isobuteine	PDb
	0.97_358.5934m/z					HMDB0001260	ADP-Ribosyl-L-arginine	PDb
	0.99_261.1079m/z					HMDB0011161	L-alpha-glutamyl-L-hydroxyproline	PDb
	1.02_213.0869m/z					HMDB0002335	Aspartyl-L-proline	PDb
	1.04_212.1392m/z					HMDB0029066	Threoninyl-Lysine	PDb
	1.04_276.1189m/z					HMDB0005766	Norophthalmic acid	PDb
	1.04_663.1085n					HMDB0039421	Fenugreekine	PDb
	1.11_266.1263n					HMDB0033598	N5-(4-Methoxybenzyl)glutamine	PDb
	1.11_302.1208m/z					HMDB0037844	N-(1-Deoxy-1-fructosyl)valine	PDb
	1.18_124.0868m/z					HMDB0003431	L-Histidinol	PDb
	1.18_245.1131m/z					HMDB0028864	Hydroxyprolyl-Hydroxyproline	PDb
	1.18_264.0535m/z					HMDB0002194	N-acetyl-S-(3-oxo-3-carboxy-n-propyl)cysteine	PDb
	1.23_201.1233m/z					HMDB0029137	Valyl-Threonine	PDb
	1.23_229.1182m/z					HMDB0028871	Hydroxyprolyl-Proline	PDb
	1.25_282.1194m/z					HMDB0003331	1-Methyladenosine	PDb
	1.30_185.0920m/z					HMDB0028688	Alanyl-Hydroxyproline	PDb
	1.33_227.1025m/z					HMDB0029016	Prolyl-Glutamate	PDb
	1.45_250.0616m/z					HMDB0038458	N,N'-Bis(gamma-glutamyl)cystine	PDb
	1.53_190.1073m/z					HMDB0062181	N-lactoyl-Valine	PDb
	1.55_427.0949m/z					HMDB0000656	Cysteineglutathione disulfide	PDb
	1.58_137.0596m/z					HMDB0013312	trans-3-Octenedioic acid	PDb
	1.65_259.1287m/z					HMDB0038676	(2S,2'S)-Pyrosaccharopine	PDb
	1.73_211.1077m/z					HMDB0094651	Pyroglutamylvaline	PDb
	1.78_343.1264n					HMDB0037845	N-(1-Deoxy-1-fructosyl)tyrosine	PDb
	1.91_265.0851m/z					HMDB0031985	gamma-Glutamyl-S-methylcysteine	PDb
	1.93_86.0964m/z					HMDB0034301	Piperidine	PDb
	14.72_330.3363m/z					HMDB0002212	Arachidic acid	PDb
	14.90_314.3412m/z					HMDB0034933	(Z)-11-Eicosen-1-ol	PDb
	15.09_471.3346n					HMDB0006510	Cervonyl carnitine	PDb
	16.34_735.5744m/z					HMDB0011537	MG(0:0/18:1(9Z)/0:0)	PDb
	16.77_568.5660m/z					HMDB0011761	Cer(d18:0/18:0)	PDb
	17.90_664.4909m/z					HMDB0008824	PE(14:0/16:0)	PDb
	18.56_478.3290m/z					HMDB0010382	LysoPC(16:0)	PDb
	19.35_506.3605m/z					HMDB0010408	LysoPC(P-18:1(9Z))	PDb
	2.03_291.1549m/z					HMDB0034879	1-[(5-Amino-5-carboxypentyl)amino]-1-deoxyfructose	PDb
	2.45_232.1403m/z					HMDB0028835	Glycyl-Arginine	PDb
	2.50_217.0641m/z					HMDB0028860	Hydroxyprolyl-Cysteine	PDb
	2.55_226.1550m/z					HMDB0028959	Lysyl-Proline	PDb
	2.58_255.1451m/z					HMDB0037180	(S)-Argpyrimidine	PDb
	2.58_291.1184m/z					HMDB0012267	N-Succinyl-L,L-2,6-diaminopimelate	PDb
	2.97_362.1014m/z					HMDB0001066	S-Lactoylglutathione	PDb
	3.07_350.1014m/z					HMDB0060507	S-(Formylmethyl)glutathione	PDb
	3.10_481.1057m/z					HMDB0038458	N,N'-Bis(gamma-glutamyl)cystine	PDb
	3.17_227.1026m/z					HMDB0028864	Hydroxyprolyl-Hydroxyproline	PDb
	3.32_131.0491m/z					HMDB0128078	3-phenylprop-2-enoic acid	PDb
	3.35_226.0709m/z					HMDB0129376	3-(2H-1,3-benzodioxol-5-yl)-3-oxopropanoic acid	PDb
	3.39_393.1204n					HMDB0039424	(gamma-Glutamyl-gamma-glutamyl)-S-methylcysteine	PDb
	3.42_202.0498m/z					HMDB0060426	8-Methoxykynurenate	PDb
	3.73_227.1025m/z					HMDB0029016	Prolyl-Glutamate	PDb
	3.73_304.1653m/z					HMDB0029096	Tryptophyl-Valine	PDb
	3.88_274.1548m/z					HMDB0029110	Tyrosyl-Lysine	PDb
	3.98_227.1026m/z					HMDB0028827	Glutamylproline	PDb
	4.45_221.0919m/z					HMDB0000472	5-Hydroxy-L-tryptophan	PDb
	4.45_252.0724m/z					HMDB0033718	Clitocine	PDb
	4.45_384.1146m/z					HMDB0000912	Succinyladenosine	PDb
	4.96_188.0738m/z					HMDB0094704	N-Propionylmethionine	PDb
	5.40_277.1181m/z					HMDB0062178	N-lactoyl-Tryptophan	PDb
	6.01_190.0895m/z					HMDB0012286	S-Prenyl-L-cysteine	PDb
	6.06_178.0862m/z					HMDB0040045	5-[2H-Pyrrol-4-(3H)-ylidenemethyl]-2-furanmethanol	PDb
	6.34_190.0895m/z					HMDB0012286	S-Prenyl-L-cysteine	PDb
	6.70_178.0862m/z					HMDB0040045	5-[2H-Pyrrol-4-(3H)-ylidenemethyl]-2-furanmethanol	PDb
	0.48_156.5925m/z					HMDB0028879	Histidinyl-Arginine	PDc
	0.48_166.1136m/z					HMDB0028703	Arginyl-Arginine	PDc
	0.54_193.0252n					HMDB0041624	Phosphocreatinine	PDc
	0.56_114.1025m/z					HMDB0033458	N-Carbamoylputrescine	PDc
	0.58_225.0868m/z					HMDB0011631	L-3-Hydroxykynurenine	PDc
	0.60_134.1287m/z					HMDB0012176	5-Aminopentanamide	PDc
	0.60_220.0694n					HMDB0011168	L-beta-aspartyl-L-serine	PDc
	0.64_167.0564m/z					HMDB0001991	7-Methylxanthine	PDc
	0.64_176.0796n					23781	Thr Gly	PDc
	0.64_81.0447m/z					HMDB0003361	Pyrimidine	PDc
	0.65_187.0712m/z					HMDB0061890	Pyroglutamylglycine	PDc
	0.65_254.1376n					23909	Val His	PDc
	0.67_206.0851m/z					HMDB0094704	N-Propionylmethionine	PDc
	0.67_490.1763m/z					HMDB0039742	4-O-Methyl-a-D-glucosyl-(1->2)-b-D-xylosyl-(1->4)-D-xylose	PDc
	0.69_140.9946m/z					186	ACETYLPHOSPHATE	PDc
	0.69_425.1764m/z					HMDB0062702	N,N'-diacetylchitobiose	PDc
	0.72_219.0974m/z					23969	Glu Ala	PDc
	0.74_140.0584n					HMDB0002271	Imidazolepropionic acid	PDc
	0.74_246.1811m/z					HMDB0029132	Valyl-Lysine	PDc
	0.74_248.1007n					HMDB0028829	Glutamylthreonine	PDc
	0.74_323.0516n					3452	5'-CMP	PDc
	0.74_399.1374n							PDc
	0.76_232.1291m/z					HMDB0060477	gamma-Glutamyl-beta-aminopropiononitrile	PDc
	0.78_183.0531n					HMDB0000017	4-Pyridoxic acid	PDc
	0.78_322.1243m/z					HMDB0001067	N-Acetylaspartylglutamic acid	PDc
	0.81_242.1134m/z					HMDB0060750	3'-Amino-3'-deoxythimidine	PDc
	0.81_258.1448m/z					HMDB0041953	Nnal-N-oxide	PDc
	0.83_205.1182m/z					HMDB0029136	Valyl-Serine	PDc
	0.83_245.1131m/z					23678	Pro Glu	PDc
	0.86_106.0266n					HMDB0000139	Glyceric acid	PDc
	0.88_218.1022m/z					HMDB0033091	(Z)-3-(1-Formyl-1-propenyl)pentanedioic acid	PDc
	0.88_288.1187m/z					HMDB0002089	N-Ribosylhistidine	PDc
	0.92_208.0517n					HMDB0028784	Cysteinyl-Serine	PDc
	0.95_138.0773m/z					HMDB0001366	Purine	PDc
	0.97_166.0722m/z					58012	7-Methylguanine	PDc
	0.99_246.0850n					HMDB0000497	5,6-Dihydrouridine	PDc
	1.02_109.0760m/z					HMDB0032971	2,3-Dimethylpyrazine	PDc
	1.04_220.1179m/z					HMDB0012150	2-Keto-6-acetamidocaproate	PDc
	1.04_269.1243m/z					HMDB0028865	Hydroxyprolyl-Histidine	PDc
	1.06_258.1195m/z					HMDB0000942	Tetrahydroneopterin	PDc
	1.18_216.0866m/z					HMDB0003254	Muramic acid	PDc
	1.18_310.1759m/z					23796	Tyr Lys	PDc
	1.21_172.0967m/z					HMDB0062181	N-lactoyl-Valine	PDc
	1.23_253.1181m/z					HMDB0029098	Tyrosyl-Alanine	PDc
	1.35_140.9947m/z					186	ACETYLPHOSPHATE	PDc
	1.35_338.1820m/z					HMDB0028721	Arginyl-Tyrosine	PDc
	1.38_260.1603m/z					HMDB0028800	Glutaminylisoleucine	PDc
	1.48_128.0454m/z					HMDB0060659	1-Methyl-4-nitroimidazole	PDc
	1.48_207.0531n					HMDB0000978	4-(2-Aminophenyl)-2,4-dioxobutanoic acid	PDc
	1.50_154.0974m/z					HMDB0013253	N-Acetylhistamine	PDc
	1.50_211.0689m/z					HMDB0011173	L-glycyl-L-hydroxyproline	PDc
	1.53_156.0767m/z					HMDB0000177	L-Histidine	PDc
	1.53_297.1080m/z					HMDB0028765	Aspartyl-Tyrosine	PDc
	1.55_160.1080m/z					263486	Creatine ethyl ester	PDc
	1.55_173.0921m/z					HMDB0004988	Pi-Methylimidazoleacetic acid	PDc
	1.55_213.0869m/z					HMDB0003269	Nicotinuric acid	PDc
	1.55_305.5319m/z					HMDB0001346	GDP-4-Dehydro-6-deoxy-D-mannose	PDc
	1.60_150.0773m/z					HMDB0002099	6-Methyladenine	PDc
	1.60_189.1233m/z					23924	Ala Val	PDc
	1.65_235.1188m/z					HMDB0029019	Prolyl-Histidine	PDc
	1.73_191.0549m/z					HMDB0060348	2-Maleylacetate	PDc
	1.73_365.0490m/z					HMDB0062755	5'-xanthylate(2-)	PDc
	1.80_150.0774m/z					HMDB0002099	6-Methyladenine	PDc
	1.80_181.0970m/z					HMDB0029069	Threoninyl-Proline	PDc
	1.83_237.0868m/z					HMDB0029445	L-Agaridoxin	PDc
	1.86_179.1283m/z					HMDB0040254	Butyl lactate	PDc
	1.91_190.9715m/z					HMDB0000263	Phosphoenolpyruvic acid	PDc
	13.81_440.2769m/z					HMDB0061641	3-hydroxypentadecanoyl carnitine	PDc
	14.23_270.2789m/z					HMDB0013813	13-Heptadecyn-1-ol	PDc
	14.38_388.3418m/z					HMDB0013303	Pristanoylglycine	PDc
	14.52_402.3211m/z					HMDB0061641	3-hydroxypentadecanoyl carnitine	PDc
	15.17_466.2926m/z					46714	PE(17:1(9Z)/0:0)	PDc
	15.70_329.2684m/z					HMDB0004667	13S-hydroxyoctadecadienoic acid	PDc
	15.70_494.3239m/z					HMDB0006510	Cervonyl carnitine	PDc
	15.85_419.1937m/z					23096	Val Asp Trp	PDc
	16.02_362.3258m/z					HMDB0006752	Dihydroceramide	PDc
	16.02_376.3418m/z					HMDB0011131	MG(18:0/0:0/0:0)	PDc
	16.24_498.4880m/z					HMDB0032087	5-Hydroxy-14,16-hentriacontanedione	PDc
	16.36_512.5035m/z					HMDB0011759	Cer(d18:0/14:0)	PDc
	16.46_526.5192m/z					HMDB0039536	4-Hydroxy-16,18-tritriacontanedione	PDc
	16.53_370.2952m/z					HMDB0061640	3-hydroxytetradecanoyl carnitine	PDc
	16.58_540.5347m/z					HMDB0011760	Cer(d18:0/16:0)	PDc
	16.82_580.3970m/z					HMDB0010392	LysoPC(20:2(11Z,14Z))	PDc
	17.72_761.5795m/z					HMDB0007940	PC(15:0/18:2(9Z,12Z))	PDc
	17.80_389.3386m/z					HMDB0002368	Nervonic acid	PDc
	18.05_283.2265m/z					HMDB0011531	MG(0:0/14:1(9Z)/0:0)	PDc
	19.10_257.2109m/z					HMDB0000560	Goshuyic acid	PDc
	19.10_341.3047m/z					HMDB0005060	Eicosadienoic acid	PDc
	2.01_192.1229m/z					HMDB0029409	Turicine	PDc
	2.03_169.0971m/z					HMDB0033947	2-Aminobenzamide	PDc
	2.03_241.1545m/z					HMDB0015217	Pilocarpine	PDc
	2.14_311.1236m/z					HMDB0011741	gamma-Glutamyltyrosine	PDc
	2.27_237.0869m/z					HMDB0029445	L-Agaridoxin	PDc
	2.29_183.1128m/z					HMDB0029137	Valyl-Threonine	PDc
	2.37_130.0651m/z					HMDB0011664	3-Methylene-indolenine	PDc
	2.50_160.1080m/z					263486	Creatine ethyl ester	PDc
	2.53_225.0845m/z					HMDB0028688	Alanyl-Hydroxyproline	PDc
	2.55_180.0879m/z					HMDB0011690	7-Aminomethyl-7-carbaguanine	PDc
	2.71_136.0383n					83	Hypoxanthine	PDc
	2.71_334.1607m/z					HMDB0028711	Arginyl-Histidine	PDc
	2.71_94.0399m/z					HMDB0000630	Cytosine	PDc
	2.73_202.1185m/z					HMDB0240212	(alpha-keto-dimethyl-delta-N,N-Dimethylguanidynol) valeric acid	PDc
	2.89_237.0869m/z					HMDB0060485	L-Formylkynurenine	PDc
	3.20_194.0672m/z					HMDB0060410	6-Carboxy-5,6,7,8-tetrahydropterin	PDc
	3.25_227.1389m/z					HMDB0028930	Leucyl-Hydroxyproline	PDc
	3.28_228.0865m/z					HMDB0028827	Glutamylproline	PDc
	3.47_342.1559m/z					23790	His Trp	PDc
	3.55_226.0685m/z					HMDB0062715	N-acetyl-L-2-aminoadipate(2-)	PDc
	3.70_152.0341m/z					HMDB0000439	2-Furoylglycine	PDc
	3.88_285.0959n					HMDB0005923	N4-Acetylcytidine	PDc
	3.91_195.0895n					HMDB0029217	Tyrosine methylester	PDc
	4.04_215.0850m/z					HMDB0029067	Threoninyl-Methionine	PDc
	4.09_226.0685m/z					HMDB0062715	N-acetyl-L-2-aminoadipate(2-)	PDc
	4.27_153.0658m/z					44992	3-Pyrimidin-2-yl-Propionic Acid	PDc
	4.45_174.0792n					3302	Indole-3-acetamide	PDc
	5.06_229.1005m/z					HMDB0028981	Methionyl-Proline	PDc
	5.08_253.1157m/z					HMDB0029128	Valyl-Hydroxyproline	PDc
	5.14_357.2130m/z					21715	Pro Gln Ile	PDc
	5.55_320.1602m/z					22242	Gly Pro Phe	PDc
	5.76_265.1545m/z					24009	Val Phe	PDc
	5.91_217.1546m/z					23988	Val Val	PDc
	6.06_224.0796n					HMDB0029397	L-Nicotianine	PDc
	6.09_245.1858m/z					23681	Ile Ile	PDc
	6.19_291.1336m/z					HMDB0035173	2-Carboxy-1-[5-(2-carboxy-1-pyrrolidinyl)-2-hydroxy-2,4-pentadienylidene]pyrrolidinium	PDc
	6.24_229.0971m/z					HMDB0013713	N-acetyltryptophan	PDc
	6.27_247.1651m/z					HMDB0003581	Dethiobiotin	PDc
	6.34_291.1336m/z					HMDB0035173	2-Carboxy-1-[5-(2-carboxy-1-pyrrolidinyl)-2-hydroxy-2,4-pentadienylidene]pyrrolidinium	PDc
	6.77_267.1313m/z					HMDB0028908	Isoleucyl-Hydroxyproline	PDc
	6.87_267.0144m/z					HMDB0031950	L-2-Aminoethyl seryl phosphate	PDc
	7.17_190.0841n					HMDB0061681	6-(2-Hydroxyethoxy)-6-oxohexanoic acid	PDc
	7.37_211.1440m/z					HMDB0011174	Isoleucylproline	PDc
	7.70_209.0921m/z					HMDB0060757	4-Aminobenzoyl-(beta)-alanine	PDc
	8.09_267.0146m/z					HMDB0031950	L-2-Aminoethyl seryl phosphate	PDc
	0.52_262.1508m/z					HMDB0028718	Arginyl-Serine	PDd
	0.56_203.1389m/z					HMDB0028691	Alanyl-Leucine	PDd
	0.58_190.0821m/z					HMDB0028836	Glycyl-Asparagine	PDd
	0.58_290.1456m/z					23897	Arg Asp	PDd
	0.64_126.0371m/z					HMDB0032985	5-(2-Hydroxyethyl)-4-methylthiazole	PDd
	0.65_182.0481m/z					HMDB0014797	Acamprosate	PDd
	0.69_615.1528m/z					HMDB0001176	Cytidine monophosphate N-acetylneuraminic acid	PDd
	0.72_298.0524m/z					HMDB0000709	L-Cysteinylglycine disulfide	PDd
	0.74_134.0270m/z					HMDB0029432	(S)C(S)S-S-Methylcysteine sulfoxide	PDd
	0.78_164.0375m/z					HMDB0001890	Acetylcysteine	PDd
	0.95_246.1447m/z					23738	Val Gln	PDd
	1.04_146.0269m/z					HMDB0001890	Acetylcysteine	PDd
	1.06_182.0481m/z					HMDB0014797	Acamprosate	PDd
	1.06_351.0774m/z					HMDB0028985	Methionyl-Tyrosine	PDd
	1.09_116.0163m/z					HMDB0029432	(S)C(S)S-S-Methylcysteine sulfoxide	PDd
	1.11_379.1277m/z					21516	Met Asn Asp	PDd
	1.13_148.0426m/z					HMDB0059611	Thiomorpholine 3-carboxylate	PDd
	1.13_232.1179m/z					HMDB0000953	Suberylglycine	PDd
	1.13_307.0830m/z					HMDB0003337	Oxidized glutathione	PDd
	1.23_378.0807m/z					HMDB0011629	Guanosine 2',3'-cyclic phosphate	PDd
	1.25_221.0953m/z					HMDB0028693	Alanyl-Methionine	PDd
	1.48_162.0549m/z					HMDB0031172	3-Formyl-6-hydroxyindole	PDd
	1.63_203.1390m/z					23945	Ala Leu	PDd
	1.86_232.1179m/z					HMDB0000953	Suberylglycine	PDd
	1.86_276.1552m/z					HMDB0029015	Prolyl-Glutamine	PDd
	12.12_224.1887n					34503	N,N'-Dicyclohexylurea	PDd
	15.54_507.2714m/z					HMDB0061694	1-Oleoylglycerophosphoserine	PDd
	15.72_702.4309m/z					HMDB0012330	PS(14:0/14:0)	PDd
	16.09_330.2009m/z					HMDB0013250	Myristoylglycine	PDd
	16.12_484.4722m/z					HMDB0011758	Cer(d18:0/12:0)	PDd
	16.14_257.2472m/z					4289	Isopalmitic acid	PDd
	16.29_327.2289m/z					HMDB0001043	Arachidonic acid	PDd
	16.84_333.2760m/z					HMDB0002231	11Z-Eicosenoic acid	PDd
	16.99_383.3516m/z					HMDB0072855	MG(a-21:0/0:0/0:0)[rac]	PDd
	17.35_824.5279m/z					HMDB0009780	PI(16:0/16:2(9Z,12Z))	PDd
	17.53_776.5433m/z					HMDB0112285	PS(15:0/20:1(11Z))	PDd
	17.80_516.4622m/z					HMDB0062468	Docosanoylcarnitine	PDd
	18.46_570.5090m/z					HMDB0007126	DG(16:1(9Z)/15:0/0:0)	PDd
	18.61_596.5246m/z					HMDB0007074	DG(15:0/18:2(9Z,12Z)/0:0)	PDd
	19.42_652.5871m/z					HMDB0007088	DG(15:0/22:2(13Z,16Z)/0:0)	PDd
	2.35_186.0462n					45446	ethyl-2-amino-4-methyl-Thiazole-5-Carboxylate	PDd
	2.48_199.1189m/z					HMDB0004620	N-a-Acetyl-L-arginine	PDd
	2.50_306.1657m/z					HMDB0039161	Syndesine	PDd
	2.58_269.1072m/z					HMDB0028891	Histidinyl-Methionine	PDd
	2.63_218.1022m/z					HMDB0033091	(Z)-3-(1-Formyl-1-propenyl)pentanedioic acid	PDd
	2.91_261.0868m/z					HMDB0028765	Aspartyl-Tyrosine	PDd
	2.94_199.1077m/z					HMDB0029069	Threoninyl-Proline	PDd
	2.94_202.1185m/z					HMDB0029448	DL-Ornithino-L-alanine	PDd
	3.07_438.2345m/z					18989	Gln Tyr Lys	PDd
	3.47_271.0745m/z					HMDB0240217	3-(Cystein-S-yl)acetaminophen	PDd
	4.24_190.0862m/z					HMDB0002302	Indole-3-propionic acid	PDd
	4.32_348.1222m/z					18949	Cys Pro Glu	PDd
	4.45_145.0647m/z					HMDB0133749	(3E)-4-(4-hydroxyphenyl)but-3-en-2-one	PDd
	4.45_161.0475n					HMDB0002285	2-Indolecarboxylic acid	PDd
	4.47_237.0868m/z					HMDB0060485	L-Formylkynurenine	PDd
	4.85_428.0365m/z					159296	ADENOSINE 3',5'-DIPHOSPHATE	PDd
	4.93_223.1076m/z					23838	Phe Gly	PDd
	5.06_226.1048m/z					HMDB0062176	N-lactoyl-Leucine	PDd
	5.06_263.1423m/z					HMDB0028935	Leucyl-Methionine	PDd
	5.45_172.0062m/z					HMDB0004823	Lanthionine ketimine	PDd
	5.45_293.1712m/z					HMDB0011170	gamma-Glutamylisoleucine	PDd
	5.52_233.0954m/z					HMDB0029067	Threoninyl-Methionine	PDd
	5.55_295.1650m/z					24037	Tyr Leu	PDd
	5.63_263.1423m/z					23650	Met Leu	PDd
	5.99_203.1389m/z					23945	Ala Leu	PDd
	6.57_281.1495m/z					HMDB0004081	6-Hydroxymelatonin	PDd
	6.70_437.1486m/z					21259	Trp Glu Cys	PDd
	6.80_279.1698m/z					23716	Phe Ile	PDd
	6.95_220.0578m/z					HMDB0000181	L-Dopa	PDd
	6.95_457.2444m/z					17132	Phe Lys Tyr	PDd
	7.42_344.2541m/z					22058	Leu Ile Val	PDd
	7.52_414.1665m/z					97536	S-HEXYL-GLUTATHIONE	PDd
	7.82_224.0916m/z					HMDB0094657	2-Oxindole-3-acetate	PDd
	8.00_344.2541m/z					HMDB0000252	Sphingosine	PDd
	0.41_101.1073n
	0.44_128.1307n
	0.44_145.6073m/z
	0.44_147.1684m/z
	0.44_166.6182m/z
	0.44_73.5862m/z
	0.47_101.0044n
	0.47_103.9959n
	0.47_104.9993n
	0.47_105.0395m/z
	0.47_108.0273n
	0.47_118.0116n
	0.47_120.0220m/z
	0.47_124.0106n
	0.47_129.5942m/z
	0.47_131.9909n
	0.47_133.0345m/z
	0.47_138.1074m/z
	0.47_152.1105m/z
	0.47_181.9656m/z
	0.47_199.9656n
	0.47_202.6288m/z
	0.47_212.9359m/z
	0.47_213.9813n
	0.47_222.9781n
	0.47_247.9694n
	0.47_249.9261n
	0.47_251.9644n
	0.47_257.9205n
	0.47_263.0097m/z
	0.47_263.9417n
	0.47_302.9358m/z
	0.47_303.9616n
	0.47_308.2176m/z
	0.47_318.9082m/z
	0.47_347.9340n
	0.47_359.9387n
	0.47_365.1443m/z
	0.47_416.9161m/z
	0.47_91.9954m/z
	0.48_102.1151n
	0.48_104.9320m/z
	0.48_120.0251m/z
	0.48_143.5973m/z
	0.48_147.0714m/z
	0.48_148.0221n
	0.48_162.9586m/z
	0.48_166.0277m/z
	0.48_176.0170n
	0.48_182.9805m/z
	0.48_185.9509n
	0.48_238.9340n
	0.48_259.9174n
	0.48_270.9453m/z
	0.48_86.9914m/z
	0.48_88.0995n
	0.48_90.1106m/z
	0.50_100.0994n
	0.50_116.5687n
	0.50_124.5838m/z
	0.50_128.9808n
	0.50_130.0058m/z
	0.50_134.1004m/z
	0.50_146.1027n
	0.50_147.0941m/z
	0.50_147.1082n
	0.50_147.2093m/z
	0.50_147.2308m/z
	0.50_148.1115n
	0.50_215.0875m/z
	0.50_300.0654n
	0.50_308.1756n
	0.50_315.1874m/z
	0.50_383.1621m/z
	0.50_391.1853m/z
	0.50_438.3038n
	0.50_460.2729n
	0.50_84.0298m/z
	0.50_84.0389m/z
	0.50_84.0796m/z
	0.50_84.0823m/z
	0.50_84.1225m/z
	0.50_85.0841m/z
	0.50_85.0870m/z
	0.52_168.0873n
	0.52_184.9016m/z
	0.52_185.0646n
	0.52_186.0593n
	0.52_192.0799m/z
	0.52_223.0244m/z
	0.52_226.0120n
	0.52_226.0258m/z
	0.52_268.0224n
	0.52_292.9699m/z
	0.52_308.9837m/z
	0.52_327.0512m/z
	0.52_351.9836n
	0.52_352.1484n
	0.52_353.9818n
	0.52_368.1224n
	0.52_452.0838n
	0.52_460.1026m/z
	0.52_493.0449m/z
	0.52_545.0584m/z
	0.52_552.1840n
	0.52_559.1992m/z
	0.52_562.8656m/z
	0.52_583.1602m/z
	0.52_620.0065n
	0.52_627.0217m/z
	0.52_636.1452n
	0.52_682.3034n
	0.52_695.0092m/z
	0.52_696.0119m/z
	0.52_704.1326n
	0.52_711.9859m/z
	0.52_712.9812m/z
	0.52_714.2519m/z
	0.52_740.0070n
	0.52_742.9309m/z
	0.52_744.9289m/z
	0.52_775.2086m/z
	0.52_788.0941n
	0.52_794.9438n
	0.52_795.1089m/z
	0.52_804.2325n
	0.52_810.9181m/z
	0.52_843.0305m/z
	0.52_878.9049m/z
	0.54_116.5737m/z
	0.54_124.9225m/z
	0.54_173.8790n
	0.54_174.9380m/z
	0.54_192.9161m/z
	0.54_194.0286n
	0.54_195.0233n
	0.54_206.8857m/z
	0.54_208.8838m/z
	0.54_212.0674n
	0.54_212.9062m/z
	0.54_213.0723n
	0.54_214.0654n
	0.54_216.0762m/z
	0.54_235.9098n
	0.54_242.9253m/z
	0.54_253.8819n
	0.54_261.0126n
	0.54_275.1209m/z
	0.54_282.0285n
	0.54_290.8469m/z
	0.54_296.0284n
	0.54_303.0439m/z
	0.54_303.8971n
	0.54_315.9489n
	0.54_320.0359n
	0.54_337.8431n
	0.54_346.1138n
	0.54_358.8342m/z
	0.54_359.8376m/z
	0.54_374.8076n
	0.54_377.0863n
	0.54_387.0050m/z
	0.54_394.8739m/z
	0.54_396.1284n
	0.54_399.9108m/z
	0.54_402.9768n
	0.54_410.8477m/z
	0.54_418.9506n
	0.54_423.8024n
	0.54_426.8217m/z
	0.54_427.8251m/z
	0.54_428.8197m/z
	0.54_435.9450n
	0.54_442.7956m/z
	0.54_443.7990m/z
	0.54_444.7936m/z
	0.54_445.7965n
	0.54_447.9773n
	0.54_458.7695m/z
	0.54_459.7729m/z
	0.54_460.7675m/z
	0.54_460.9323m/z
	0.54_461.7710m/z
	0.54_463.0978m/z
	0.54_471.9848n
	0.54_483.8720m/z
	0.54_500.0109m/z
	0.54_502.9121n
	0.54_503.0792m/z
	0.54_505.7659n
	0.54_508.0962n
	0.54_510.7832m/z
	0.54_511.7866m/z
	0.54_512.7811m/z
	0.54_515.1116m/z
	0.54_519.0508n
	0.54_526.9218m/z
	0.54_527.7604m/z
	0.54_527.9254m/z
	0.54_528.9197m/z
	0.54_531.9388n
	0.54_539.8074n
	0.54_543.7344m/z
	0.54_543.8993m/z
	0.54_544.8937m/z
	0.54_551.8597m/z
	0.54_558.8690n
	0.54_560.8670n
	0.54_567.8335m/z
	0.54_569.1387m/z
	0.54_578.9353m/z
	0.54_586.8757m/z
	0.54_589.8918n
	0.54_594.7444m/z
	0.54_594.9092m/z
	0.54_595.7475m/z
	0.54_595.9124m/z
	0.54_596.7424m/z
	0.54_596.8581n
	0.54_610.7183m/z
	0.54_611.8863m/z
	0.54_612.7163m/z
	0.54_626.6921m/z
	0.54_627.8605m/z
	0.54_628.6902m/z
	0.54_628.7243n
	0.54_631.8739n
	0.54_638.8893m/z
	0.54_645.8322m/z
	0.54_662.7319m/z
	0.54_662.8964m/z
	0.54_671.6903n
	0.54_678.7057m/z
	0.54_680.7041m/z
	0.54_694.8444m/z
	0.54_695.8459m/z
	0.54_696.8427m/z
	0.54_710.8183m/z
	0.54_711.8189m/z
	0.54_712.8163m/z
	0.54_723.7039n
	0.54_739.8426n
	0.54_743.9335m/z
	0.54_778.6408m/z
	0.54_787.7917m/z
	0.54_794.7799m/z
	0.54_795.7794m/z
	0.54_796.7777m/z
	0.54_811.9186m/z
	0.54_823.6390n
	0.54_823.8037n
	0.54_829.7726m/z
	0.54_83.9612n
	0.54_878.7407m/z
	0.54_879.7403m/z
	0.56_110.0712m/z
	0.56_117.0738m/z
	0.56_122.5863m/z
	0.56_123.0655n
	0.56_130.0974m/z
	0.56_151.9509m/z
	0.56_157.0800m/z
	0.56_174.9655m/z
	0.56_174.9931m/z
	0.56_175.1147n
	0.56_175.2444m/z
	0.56_190.1377m/z
	0.56_219.0827m/z
	0.56_225.0703m/z
	0.56_238.1183m/z
	0.56_246.0394m/z
	0.56_342.4827m/z
	0.56_348.2229n
	0.56_350.2333m/z
	0.56_355.1543m/z
	0.56_359.1210m/z
	0.56_361.0913m/z
	0.56_389.1315m/z
	0.56_403.1490n
	0.56_405.0924n
	0.56_409.1681m/z
	0.56_431.1500m/z
	0.56_487.1055m/z
	0.56_522.3348n
	0.56_659.1912m/z
	0.56_73.0634m/z
	0.56_735.4098m/z
	0.56_76.0382m/z
	0.56_76.0752m/z
	0.56_77.0426m/z
	0.56_77.0455m/z
	0.56_87.0684n
	0.56_87.0790m/z
	0.58_133.1439m/z
	0.58_134.0576m/z
	0.58_135.0508m/z
	0.58_138.5812m/z
	0.58_147.1727m/z
	0.58_160.0841m/z
	0.58_239.0424m/z
	0.58_250.9727n
	0.58_256.1025m/z
	0.58_280.0716n
	0.58_297.0256n
	0.58_321.0012m/z
	0.58_350.0522n
	0.58_373.1884n
	0.58_432.1707m/z
	0.58_448.1658m/z
	0.58_454.0390m/z
	0.58_492.1800n
	0.58_88.0215m/z
	0.58_90.0086m/z
	0.58_90.1012m/z
	0.58_91.0610m/z
	0.60_119.9782m/z
	0.60_120.0634m/z
	0.60_120.1365m/z
	0.60_132.0565m/z
	0.60_135.0479m/z
	0.60_146.9796m/z
	0.60_147.0736m/z
	0.60_275.1131n
	0.60_74.0236m/z
	0.60_74.0255m/z
	0.60_90.0536m/z
	0.60_91.0582m/z
	0.62_101.9990m/z
	0.62_103.0627m/z
	0.62_119.9941m/z
	0.62_120.0615n
	0.62_129.9694m/z
	0.62_130.0475m/z
	0.62_130.1301m/z
	0.62_147.8620m/z
	0.62_147.9408m/z
	0.62_148.0564n
	0.62_148.0575m/z
	0.62_148.1578m/z
	0.62_148.1794m/z
	0.62_148.1887m/z
	0.62_150.0669m/z
	0.62_314.1077m/z
	0.62_495.0775n
	0.62_84.0026m/z
	0.62_84.0432m/z
	0.64_111.0142n
	0.64_123.0745m/z
	0.64_123.0784n
	0.64_133.0595m/z
	0.64_145.0510m/z
	0.64_162.0526n
	0.64_164.0633m/z
	0.64_182.0333m/z
	0.64_188.0916m/z
	0.64_211.0943m/z
	0.64_243.0440n
	0.64_247.9850m/z
	0.64_264.8774m/z
	0.64_265.3454m/z
	0.64_266.1147m/z
	0.64_271.0457m/z
	0.64_279.0000m/z
	0.64_280.5528m/z
	0.64_289.0563m/z
	0.64_292.0718m/z
	0.64_295.0900n
	0.64_298.0723m/z
	0.64_300.0595m/z
	0.64_302.0587m/z
	0.64_308.1216n
	0.64_329.5129m/z
	0.64_330.0168m/z
	0.64_343.1066m/z
	0.64_358.9714n
	0.64_382.1905m/z
	0.64_385.0917m/z
	0.64_387.0957m/z
	0.64_412.0623m/z
	0.64_429.0957m/z
	0.64_439.1918m/z
	0.64_85.0283m/z
	0.65_153.5594m/z
	0.65_241.0043m/z
	0.65_249.0710n
	0.65_263.8753m/z
	0.65_264.3397n
	0.65_270.1002m/z
	0.65_281.8621m/z
	0.65_294.0048n
	0.65_303.9802m/z
	0.65_305.1339m/z
	0.65_330.0586m/z
	0.65_337.4582m/z
	0.65_391.9815n
	0.65_98.9851m/z
	0.67_100.9883m/z
	0.67_143.0576n
	0.67_168.0422n
	0.67_192.0346m/z
	0.67_196.7780m/z
	0.67_196.8113m/z
	0.67_196.9568m/z
	0.67_236.0084n
	0.67_239.0313m/z
	0.67_245.0607m/z
	0.67_278.0400n
	0.67_292.3729n
	0.67_305.1645m/z
	0.67_309.8173m/z
	0.67_321.8406m/z
	0.67_332.0736m/z
	0.67_341.9196m/z
	0.67_346.8617m/z
	0.67_347.8485n
	0.67_365.8596m/z
	0.67_416.1187m/z
	0.67_440.5982m/z
	0.67_444.1474n
	0.67_445.8254n
	0.67_446.1864m/z
	0.67_448.8338m/z
	0.67_509.9021m/z
	0.67_550.0699n
	0.67_591.9891n
	0.67_627.1640m/z
	0.67_658.0908m/z
	0.67_671.9548m/z
	0.67_695.1194m/z
	0.67_737.0385m/z
	0.67_787.1876m/z
	0.67_787.9419m/z
	0.67_81.0334m/z
	0.67_924.2600m/z
	0.67_932.2456m/z
	0.67_934.1039n
	0.67_97.9763m/z
	0.67_97.9768n
	0.67_98.7182m/z
	0.67_98.9188m/z
	0.67_98.9307m/z
	0.67_98.9826m/z
	0.67_99.0490m/z
	0.67_99.0567m/z
	0.69_115.9877m/z
	0.69_116.1384m/z
	0.69_116.1533m/z
	0.69_117.0764m/z
	0.69_118.0770m/z
	0.69_132.0873n
	0.69_134.0771n
	0.69_205.0729m/z
	0.69_238.0190m/z
	0.69_285.8934m/z
	0.69_288.0840m/z
	0.69_354.1080m/z
	0.69_388.0765n
	0.69_394.2220m/z
	0.69_425.1571n
	0.69_426.9708m/z
	0.69_431.0346m/z
	0.69_467.8079m/z
	0.69_477.1395m/z
	0.69_494.0109n
	0.69_502.0486n
	0.69_595.1033m/z
	0.69_70.0646n
	0.69_71.0685m/z
	0.72_116.0815m/z
	0.72_119.0702m/z
	0.72_125.0695n
	0.72_213.0925m/z
	0.72_228.9418m/z
	0.72_269.9221m/z
	0.72_272.8621m/z
	0.72_368.2428m/z
	0.72_433.0193m/z
	0.74_105.0676m/z
	0.74_109.0639n
	0.74_113.0532n
	0.74_130.1100n
	0.74_131.0895m/z
	0.74_132.1211m/z
	0.74_140.0527m/z
	0.74_151.0976n
	0.74_155.0725m/z
	0.74_155.5741m/z
	0.74_156.0703m/z
	0.74_177.0636n
	0.74_177.0950m/z
	0.74_181.5725m/z
	0.74_187.0666n
	0.74_189.0772m/z
	0.74_190.1266m/z
	0.74_190.5692m/z
	0.74_193.6108m/z
	0.74_194.6495m/z
	0.74_195.0557m/z
	0.74_195.6153m/z
	0.74_203.1138m/z
	0.74_208.6105m/z
	0.74_211.1055n
	0.74_215.6184m/z
	0.74_230.1316m/z
	0.74_234.1528m/z
	0.74_234.9977m/z
	0.74_239.6163m/z
	0.74_244.1654m/z
	0.74_249.1633m/z
	0.74_250.1218m/z
	0.74_255.0974m/z
	0.74_256.6448m/z
	0.74_271.1636n
	0.74_273.6531m/z
	0.74_287.1348m/z
	0.74_291.1066n
	0.74_293.1126n
	0.74_298.0954m/z
	0.74_333.1765m/z
	0.74_335.6334m/z
	0.74_346.2215n
	0.74_366.1272n
	0.74_369.2512n
	0.74_382.2220m/z
	0.74_455.0130m/z
	0.74_468.0631n
	0.74_505.1599m/z
	0.74_73.0546n
	0.76_194.5678m/z
	0.76_212.9246m/z
	0.76_219.5495m/z
	0.76_224.0586m/z
	0.76_311.0905m/z
	0.76_323.1447m/z
	0.76_341.1106m/z
	0.76_344.5904m/z
	0.76_354.2266n
	0.76_473.1197m/z
	0.78_192.0866m/z
	0.78_360.0687m/z
	0.78_371.5501m/z
	0.81_123.0745m/z
	0.81_148.1161m/z
	0.81_184.0753m/z
	0.81_246.1335m/z
	0.81_262.0888m/z
	0.81_306.0752m/z
	0.81_486.1816m/z
	0.83_125.0709m/z
	0.83_226.1266m/z
	0.83_304.1249m/z
	0.83_344.0164n
	0.86_101.9867m/z
	0.86_111.0188m/z
	0.86_116.9633m/z
	0.86_151.9766m/z
	0.86_161.9394m/z
	0.86_161.9642m/z
	0.86_162.0723n
	0.86_162.1881m/z
	0.86_164.0826m/z
	0.86_166.0854n
	0.86_168.0960m/z
	0.86_189.9671m/z
	0.86_205.9503n
	0.86_218.5966m/z
	0.86_219.0703m/z
	0.86_220.9742m/z
	0.86_230.6236m/z
	0.86_236.9539m/z
	0.86_238.9492m/z
	0.86_250.1113m/z
	0.86_251.9568n
	0.86_262.4978m/z
	0.86_286.9153m/z
	0.86_293.0081m/z
	0.86_314.9831m/z
	0.86_437.1335m/z
	0.86_595.0565m/z
	0.88_149.0694n
	0.88_194.0481m/z
	0.88_268.6101m/z
	0.88_315.0949m/z
	0.88_317.4654m/z
	0.88_340.0806m/z
	0.88_348.0511m/z
	0.88_483.1092n
	0.88_549.9717m/z
	0.88_577.9665m/z
	0.90_113.0539m/z
	0.90_117.7388m/z
	0.90_117.7399m/z
	0.90_117.9915m/z
	0.90_119.0920m/z
	0.90_292.9587m/z
	0.90_72.0402m/z
	0.90_72.0798m/z
	0.90_73.0870m/z
	0.92_118.0012m/z
	0.92_118.0167m/z
	0.92_118.0841m/z
	0.92_118.4339m/z
	0.92_120.0928m/z
	0.92_135.9759m/z
	0.92_136.0593m/z
	0.92_138.0684m/z
	0.92_218.0108m/z
	0.92_72.0477m/z
	0.92_72.0808m/z
	0.92_73.0841m/z
	0.95_100.0215m/z
	0.95_109.0508m/z
	0.95_129.0901n
	0.95_131.1007m/z
	0.95_153.0599m/z
	0.95_201.6210m/z
	0.95_241.0833m/z
	0.95_287.1109m/z
	0.95_414.2132m/z
	0.97_189.1193m/z
	0.97_247.5810m/z
	0.97_325.0375m/z
	0.97_377.2028m/z
	0.97_77.0426m/z
	0.97_84.0796m/z
	0.99_112.7101m/z
	0.99_112.9548m/z
	0.99_112.9694m/z
	0.99_113.0326m/z
	0.99_113.0788m/z
	0.99_113.0997m/z
	0.99_113.3601m/z
	0.99_169.0973n
	0.99_176.6025m/z
	0.99_208.0439m/z
	0.99_216.9906m/z
	0.99_227.9671n
	0.99_234.9971n
	0.99_237.0188m/z
	0.99_238.0709m/z
	0.99_243.9781n
	0.99_247.9731n
	0.99_251.1243m/z
	0.99_281.5940m/z
	0.99_326.0174n
	0.99_352.0464n
	0.99_661.2433n
	1.02_206.1518m/z
	1.02_237.6314m/z
	1.02_259.0890m/z
	1.02_305.1341m/z
	1.02_405.1978m/z
	1.02_670.2072n
	1.04_100.0215m/z
	1.04_112.0136n
	1.04_114.0242m/z
	1.04_167.0294m/z
	1.04_195.5757m/z
	1.04_198.0563m/z
	1.04_200.0440m/z
	1.04_204.5905m/z
	1.04_213.0158m/z
	1.04_214.0143m/z
	1.04_221.9929m/z
	1.04_232.5280m/z
	1.04_238.0314m/z
	1.04_254.5889m/z
	1.04_261.1555m/z
	1.04_261.9606m/z
	1.04_270.9664m/z
	1.04_359.5212m/z
	1.04_360.1398m/z
	1.04_440.1034n
	1.04_460.9953n
	1.06_105.0368m/z
	1.06_131.0895m/z
	1.06_144.1256n
	1.06_149.9365m/z
	1.06_216.5149m/z
	1.06_226.0782m/z
	1.06_233.5064m/z
	1.06_247.5810m/z
	1.06_249.9830m/z
	1.06_250.0616m/z
	1.06_348.4226m/z
	1.06_349.0731m/z
	1.06_370.1057n
	1.06_428.2098m/z
	1.06_672.1062m/z
	1.09_142.0320m/z
	1.09_253.0651m/z
	1.09_306.1292m/z
	1.09_307.4962m/z
	1.09_307.7328m/z
	1.09_307.7977m/z
	1.09_308.3843m/z
	1.09_308.4484m/z
	1.09_310.0863m/z
	1.09_311.0834m/z
	1.09_361.0021m/z
	1.09_668.0862m/z
	1.09_76.0208m/z
	1.09_76.0215m/z
	1.09_84.0435m/z
	1.09_922.2582m/z
	1.11_159.0086m/z
	1.11_263.1316m/z
	1.11_279.8850m/z
	1.11_308.0819m/z
	1.11_350.1686n
	1.13_242.0363m/z
	1.13_246.9737m/z
	1.13_247.9721m/z
	1.13_252.9644n
	1.13_274.1395m/z
	1.13_300.9309m/z
	1.13_340.9981m/z
	1.13_410.0065n
	1.13_428.1476n
	1.13_718.2646n
	1.13_95.0127m/z
	1.15_194.6313m/z
	1.15_202.6231m/z
	1.15_211.6284m/z
	1.15_228.0840m/z
	1.15_99.0916m/z
	1.18_166.1206m/z
	1.18_190.1266m/z
	1.18_230.0372m/z
	1.18_468.1283m/z
	1.21_122.9813m/z
	1.21_181.1083m/z
	1.21_199.6234m/z
	1.21_300.9533m/z
	1.21_401.2070m/z
	1.23_268.9964m/z
	1.25_136.7324m/z
	1.25_136.9394m/z
	1.25_136.9588m/z
	1.25_137.0432m/z
	1.25_137.1327m/z
	1.25_137.1514m/z
	1.25_138.0298m/z
	1.25_226.5701m/z
	1.25_244.6266m/z
	1.25_273.0801n
	1.25_328.1121m/z
	1.25_377.0024m/z
	1.25_464.9868m/z
	1.25_94.0399m/z
	1.28_115.9941m/z
	1.28_194.6495m/z
	1.28_204.0188m/z
	1.28_214.8074m/z
	1.28_214.8449m/z
	1.28_215.0113m/z
	1.28_215.1869m/z
	1.28_218.0238m/z
	1.28_220.9942m/z
	1.28_260.9960m/z
	1.28_284.1288m/z
	1.28_291.1548m/z
	1.28_305.9590n
	1.28_365.9579n
	1.28_374.2163n
	1.28_375.9779m/z
	1.28_404.0117n
	1.28_404.0342m/z
	1.28_409.0190m/z
	1.28_426.9824m/z
	1.28_526.5038m/z
	1.28_527.0068m/z
	1.28_553.4634m/z
	1.30_186.0954m/z
	1.30_219.9664m/z
	1.30_248.0730m/z
	1.30_410.1225m/z
	1.33_169.0971m/z
	1.33_181.1258m/z
	1.33_192.5975m/z
	1.33_212.1222m/z
	1.33_215.6240m/z
	1.33_216.6262m/z
	1.35_154.0385m/z
	1.35_211.1189m/z
	1.35_250.0520m/z
	1.35_314.1066m/z
	1.35_342.0497n
	1.35_388.2318n
	1.38_126.0661m/z
	1.38_1380.1295n
	1.38_237.6371m/z
	1.38_316.0426m/z
	1.38_423.5386m/z
	1.38_424.0423m/z
	1.38_426.5501m/z
	1.38_436.1493m/z
	1.38_465.0398m/z
	1.38_480.5777m/z
	1.38_496.5323m/z
	1.40_1494.0687n
	1.40_331.8949m/z
	1.40_332.5524m/z
	1.40_333.2279m/z
	1.40_333.4650m/z
	1.40_348.5743m/z
	1.40_354.5434m/z
	1.40_393.0109m/z
	1.40_395.5012m/z
	1.40_396.5015m/z
	1.40_428.5753m/z
	1.40_451.0656m/z
	1.40_453.0190m/z
	1.40_457.7188m/z
	1.40_471.6375m/z
	1.40_541.0609n
	1.40_544.0733m/z
	1.40_602.9960m/z
	1.40_629.5479m/z
	1.40_667.1238m/z
	1.40_695.0787m/z
	1.40_724.0907m/z
	1.40_727.0576m/z
	1.40_739.5562m/z
	1.40_783.5686m/z
	1.40_784.0664m/z
	1.43_262.5350m/z
	1.43_270.1639m/z
	1.43_293.0661m/z
	1.43_332.1450m/z
	1.43_432.0695m/z
	1.43_469.1364n
	1.43_472.1483m/z
	1.43_533.5449m/z
	1.45_138.0427m/z
	1.45_217.9746m/z
	1.45_264.0011m/z
	1.48_154.0439m/z
	1.48_183.5389m/z
	1.48_201.6266m/z
	1.48_223.0712m/z
	1.48_226.0902m/z
	1.50_102.1025m/z
	1.50_219.9664m/z
	1.50_360.1399m/z
	1.50_689.2493n
	1.53_134.0528m/z
	1.53_174.9906n
	1.53_190.9636m/z
	1.53_199.6053m/z
	1.53_219.6391m/z
	1.53_223.6340m/z
	1.53_232.0783m/z
	1.53_256.0829m/z
	1.53_282.0405m/z
	1.53_333.0785m/z
	1.53_361.1716m/z
	1.53_508.1471n
	1.55_127.0582m/z
	1.55_131.0532m/z
	1.55_170.0065n
	1.55_185.6078m/z
	1.55_231.9769n
	1.55_247.0563m/z
	1.55_255.5696m/z
	1.55_270.0590m/z
	1.55_279.5746m/z
	1.55_555.1301n
	1.58_117.0572m/z
	1.58_120.0569m/z
	1.58_120.0574n
	1.58_125.0507m/z
	1.58_135.0678n
	1.58_137.0789m/z
	1.58_138.0822m/z
	1.58_167.0609m/z
	1.58_181.8107m/z
	1.58_181.9184m/z
	1.58_181.9479m/z
	1.58_182.0767n
	1.58_182.2145m/z
	1.58_182.2440m/z
	1.58_437.1334m/z
	1.58_476.0798n
	1.58_93.0572m/z
	1.60_135.0678m/z
	1.60_179.1285m/z
	1.60_216.6262m/z
	1.63_130.0215m/z
	1.65_113.0327m/z
	1.65_221.1082m/z
	1.65_232.1179m/z
	1.65_387.0079m/z
	1.65_396.9633m/z
	1.68_177.0950m/z
	1.68_228.6262m/z
	1.68_240.0939m/z
	1.70_185.6078m/z
	1.73_195.1289m/z
	1.73_342.6016m/z
	1.75_263.5671m/z
	1.75_265.0350n
	1.78_131.9347m/z
	1.78_132.1033m/z
	1.78_132.1046m/z
	1.78_132.5132m/z
	1.78_134.1015n
	1.78_202.1185m/z
	1.78_264.1997m/z
	1.78_86.0434m/z
	1.78_86.0531m/z
	1.78_86.0951m/z
	1.78_87.1025m/z
	1.83_213.1232m/z
	1.83_229.1182m/z
	1.86_188.1155m/z
	1.86_211.0912m/z
	1.88_237.6370m/z
	1.88_249.0538m/z
	1.88_275.5670m/z
	1.88_298.5698m/z
	1.88_306.0753m/z
	1.88_306.7267m/z
	1.88_306.7919m/z
	1.88_307.0750m/z
	1.88_307.3757m/z
	1.88_307.4383m/z
	1.88_309.0787m/z
	1.88_333.5388m/z
	1.88_334.0426m/z
	1.88_345.0542m/z
	1.88_355.0741n
	1.88_375.0400m/z
	1.88_484.1164m/z
	1.91_229.6340m/z
	1.91_257.0915m/z
	1.91_308.0854m/z
	1.91_335.5936m/z
	1.91_710.1192n
	1.93_131.8054m/z
	1.93_131.9346m/z
	1.93_132.0012m/z
	1.93_132.0196m/z
	1.93_132.0738m/z
	1.93_132.0994m/z
	1.93_132.1054m/z
	1.93_132.1843m/z
	1.93_133.1886m/z
	1.93_86.0434m/z
	1.93_86.0951m/z
	1.93_87.0997m/z
	1.96_86.0531m/z
	1.98_209.1263m/z
	10.07_333.1306m/z
	10.11_292.1077m/z
	10.16_205.0430m/z
	10.48_270.1023m/z
	10.53_254.1443m/z
	10.55_616.3327m/z
	10.63_212.0818m/z
	10.77_341.0330m/z
	11.02_441.1518m/z
	11.21_311.2326m/z
	11.29_299.1790m/z
	11.51_211.0865m/z
	11.58_342.1576n
	12.00_425.1566m/z
	12.02_245.0933m/z
	12.08_241.6129m/z
	12.08_411.2382n
	12.12_226.1994m/z
	12.15_370.1985m/z
	12.22_425.1567m/z
	12.42_262.1707n
	12.57_87.0189m/z
	12.69_227.1066m/z
	12.81_425.1567m/z
	13.03_531.2741m/z
	13.06_437.6917m/z
	13.16_274.1832m/z
	13.36_208.2059m/z
	13.36_327.1250m/z
	13.36_386.1854n
	13.41_481.2922m/z
	13.48_327.1250m/z
	13.51_340.1792m/z
	13.53_379.1511m/z
	13.58_319.3032m/z
	13.58_515.8298n
	13.76_480.3528m/z
	13.83_317.9926m/z
	13.83_362.3068m/z
	13.98_281.2949m/z
	13.98_531.3136m/z
	14.06_277.1197m/z
	14.08_464.3578m/z
	14.11_354.2029m/z
	14.13_293.2948m/z
	14.23_266.1805m/z
	14.23_545.3293m/z
	14.33_330.3001m/z
	14.33_331.3032m/z
	14.33_453.2204m/z
	14.38_564.4621m/z
	14.72_457.3052m/z
	14.80_319.1951m/z
	14.80_326.6417m/z
	14.80_621.4180m/z
	14.82_665.4443m/z
	14.85_269.6442m/z
	14.90_313.3290m/z
	14.92_398.3260m/z
	14.92_596.2491m/z
	15.00_326.6418m/z
	15.07_444.2520m/z
	15.09_235.6609n
	15.09_496.3301m/z
	15.09_544.3050m/z
	15.09_578.2762m/z
	15.12_513.2822m/z
	15.14_253.6017m/z
	15.19_304.6915m/z
	15.19_568.4184n
	15.19_612.4446n
	15.22_348.2160m/z
	15.22_471.0601m/z
	15.22_679.4598m/z
	15.24_723.4859m/z
	15.32_512.4671m/z
	15.32_629.3327m/z
	15.34_424.3027m/z
	15.34_671.4936m/z
	15.39_648.3375m/z
	15.39_670.3504m/z
	15.42_451.3627m/z
	15.42_468.3291m/z
	15.44_229.2274m/z
	15.44_495.3889m/z
	15.47_561.3970m/z
	15.47_605.4231m/z
	15.49_242.1174m/z
	15.49_259.1194m/z
	15.49_324.9178m/z
	15.49_331.7142m/z
	15.49_382.2500n
	15.49_403.1775m/z
	15.49_413.2486m/z
	15.49_482.3355m/z
	15.49_487.1301m/z
	15.49_575.3587m/z
	15.49_629.4863m/z
	15.52_289.1846m/z
	15.52_666.4525n
	15.67_481.3163n
	15.74_619.4388m/z
	15.77_707.4911m/z
	15.82_275.2003m/z
	15.85_247.6303m/z
	15.87_409.1368m/z
	15.92_314.1646m/z
	15.95_419.2764m/z
	15.97_696.3789m/z
	15.99_358.2771m/z
	15.99_471.3442m/z
	16.02_353.6280m/z
	16.02_358.2434m/z
	16.02_362.7913m/z
	16.02_393.2779m/z
	16.02_440.2726n
	16.02_502.1847m/z
	16.02_517.8325m/z
	16.02_631.4177m/z
	16.09_308.2200n
	16.09_310.1439n
	16.09_344.1803m/z
	16.09_345.1729m/z
	16.09_547.4032m/z
	16.09_584.3368m/z
	16.09_635.4556m/z
	16.09_695.4769m/z
	16.14_110.1045m/z
	16.14_371.2956m/z
	16.14_413.3064m/z
	16.14_514.7618m/z
	16.14_516.0295m/z
	16.14_522.8839m/z
	16.14_535.4025m/z
	16.14_564.4216m/z
	16.14_634.5376m/z
	16.14_692.0207m/z
	16.14_706.9902m/z
	16.14_845.6727m/z
	16.16_514.6224m/z
	16.16_641.4281m/z
	16.19_363.2652m/z
	16.21_290.1817m/z
	16.21_357.7041m/z
	16.29_485.3234m/z
	16.29_537.3757m/z
	16.31_474.3938m/z
	16.34_286.1429m/z
	16.34_307.2872n
	16.36_288.2320m/z
	16.41_280.1429m/z
	16.53_633.4408m/z
	16.53_690.5639m/z
	16.53_727.5393m/z
	16.55_415.3073m/z
	16.55_570.4337m/z
	16.63_436.3110m/z
	16.65_399.3274m/z
	16.65_561.4366m/z
	16.65_593.4533m/z
	16.65_737.6257m/z
	16.69_554.5501m/z
	16.69_791.6161m/z
	16.74_560.3634m/z
	16.79_400.3782m/z
	16.79_403.7097m/z
	16.82_369.1640m/z
	16.84_458.3990m/z
	16.89_326.2081m/z
	16.89_403.7279m/z
	16.89_416.6719m/z
	16.89_431.2918m/z
	16.89_528.8613m/z
	16.92_330.6694m/z
	16.94_258.6679m/z
	16.94_300.1586m/z
	16.99_498.8503m/z
	16.99_563.3615m/z
	17.01_485.3146m/z
	17.04_504.3598m/z
	17.06_417.7252m/z
	17.06_746.6631m/z
	17.06_795.6663m/z
	17.11_407.7668m/z
	17.14_352.7007m/z
	17.14_368.7136m/z
	17.14_458.8191m/z
	17.14_479.8428m/z
	17.14_486.8506m/z
	17.16_330.6988m/z
	17.16_430.7331m/z
	17.18_322.6650m/z
	17.18_351.6858m/z
	17.18_500.3595m/z
	17.18_576.4408m/z
	17.18_611.4231m/z
	17.21_344.6850m/z
	17.21_345.6853m/z
	17.21_357.3553m/z
	17.21_358.0894m/z
	17.21_366.2101m/z
	17.21_406.7673m/z
	17.21_417.7434m/z
	17.21_422.7426m/z
	17.21_423.7429m/z
	17.21_424.6976m/z
	17.21_430.6876m/z
	17.21_431.6880m/z
	17.21_566.8764m/z
	17.21_672.8929m/z
	17.21_704.4511m/z
	17.21_724.4674m/z
	17.21_755.5060m/z
	17.21_763.9539m/z
	17.21_786.4920m/z
	17.21_817.4772m/z
	17.23_358.7005m/z
	17.23_359.7010m/z
	17.23_681.4493m/z
	17.28_317.1414m/z
	17.28_357.6929m/z
	17.28_378.2178m/z
	17.28_386.7433m/z
	17.28_430.7514m/z
	17.28_443.6954m/z
	17.28_444.6957m/z
	17.28_576.8965m/z
	17.28_605.4747m/z
	17.28_640.4439m/z
	17.28_705.5154m/z
	17.28_730.4669m/z
	17.30_713.7887m/z
	17.30_789.0004m/z
	17.33_371.7085m/z
	17.33_372.7089m/z
	17.33_714.4720m/z
	17.35_294.1949m/z
	17.35_322.1899m/z
	17.35_591.9135m/z
	17.38_451.3182m/z
	17.40_468.3787n
	17.40_712.5143m/z
	17.43_728.5220m/z
	17.45_307.2026m/z
	17.45_335.1976m/z
	17.45_444.7488m/z
	17.45_486.7251m/z
	17.45_514.4466m/z
	17.45_599.9288m/z
	17.45_685.9476m/z
	17.45_849.5364n
	17.48_366.7164m/z
	17.48_368.2187m/z
	17.48_379.6828m/z
	17.48_382.7293m/z
	17.48_418.7514m/z
	17.48_681.5155m/z
	17.48_695.4647m/z
	17.48_725.4750m/z
	17.48_783.4988m/z
	17.50_738.5299m/z
	17.53_710.4879m/z
	17.55_1033.2067m/z
	17.55_342.7256m/z
	17.55_359.7009m/z
	17.55_366.7275m/z
	17.55_379.2257m/z
	17.55_379.7240m/z
	17.55_380.7242m/z
	17.55_409.7641m/z
	17.55_431.7592m/z
	17.55_438.7133m/z
	17.55_444.7033m/z
	17.55_457.6695m/z
	17.55_510.6503m/z
	17.55_510.9849m/z
	17.55_711.4592m/z
	17.55_715.3864n
	17.55_732.9835m/z
	17.55_752.4985m/z
	17.55_757.4564m/z
	17.55_791.9850m/z
	17.55_822.4680m/z
	17.58_528.4001n
	17.60_373.7165m/z
	17.60_559.8689m/z
	17.63_579.8844m/z
	17.63_607.9157m/z
	17.63_737.5067m/z
	17.63_817.9999m/z
	17.65_1014.3475m/z
	17.65_310.1439n
	17.65_345.1728m/z
	17.65_355.7335m/z
	17.65_384.3361m/z
	17.65_385.1548m/z
	17.65_388.7407m/z
	17.65_392.2335m/z
	17.65_392.7700m/z
	17.65_400.7589m/z
	17.65_422.7717m/z
	17.65_451.7213m/z
	17.65_458.7114m/z
	17.65_523.8218m/z
	17.65_527.9941m/z
	17.65_691.5000m/z
	17.65_707.4642m/z
	17.65_727.8045m/z
	17.65_728.1389m/z
	17.65_729.2327m/z
	17.65_731.8499m/z
	17.65_737.4752m/z
	17.65_757.4976m/z
	17.65_758.4972m/z
	17.65_770.0249n
	17.65_783.5048m/z
	17.65_882.4769m/z
	17.65_957.6350m/z
	17.65_970.9813m/z
	17.65_971.3158m/z
	17.67_409.7459m/z
	17.67_770.4640m/z
	17.70_378.7165m/z
	17.70_379.7166m/z
	17.70_412.7064m/z
	17.70_435.7093m/z
	17.70_786.4587m/z
	17.70_888.4939m/z
	17.72_385.7239m/z
	17.72_437.7593m/z
	17.72_462.2976m/z
	17.72_516.8139m/z
	17.72_621.4697m/z
	17.72_753.9958m/z
	17.72_784.4795m/z
	17.75_394.3228m/z
	17.75_445.7566m/z
	17.75_852.5593m/z
	17.77_444.2263m/z
	17.77_619.9446m/z
	17.80_322.2080m/z
	17.80_336.2054m/z
	17.80_587.3450m/z
	17.85_408.7563m/z
	17.85_500.7406m/z
	17.85_740.5457m/z
	17.85_877.5675n
	17.87_399.7691m/z
	17.90_335.2157m/z
	17.90_349.2133m/z
	17.90_363.2107m/z
	17.90_367.2152m/z
	17.90_367.7355m/z
	17.90_393.3148m/z
	17.90_567.3552m/z
	17.95_380.3389m/z
	18.00_806.4735m/z
	18.00_987.6848m/z
	18.02_343.1776m/z
	18.02_372.7545m/z
	18.02_373.2182m/z
	18.02_375.7296n
	18.02_380.7432m/z
	18.02_383.7036m/z
	18.02_393.7397m/z
	18.02_393.7780m/z
	18.02_394.2415m/z
	18.02_445.7750m/z
	18.02_503.8062m/z
	18.02_693.5154m/z
	18.02_729.8202m/z
	18.02_738.4896m/z
	18.02_739.4904m/z
	18.02_743.5439m/z
	18.02_743.8359m/z
	18.02_756.0401m/z
	18.02_761.0032n
	18.02_779.5370n
	18.05_621.4034m/z
	18.07_372.7412m/z
	18.07_436.7171m/z
	18.10_370.7570m/z
	18.10_759.0315m/z
	18.12_1008.3571m/z
	18.12_1022.3720m/z
	18.12_373.2042m/z
	18.12_385.2258m/z
	18.12_388.2120n
	18.12_414.7746m/z
	18.12_423.7617m/z
	18.12_718.5291m/z
	18.12_735.4966m/z
	18.12_755.8353n
	18.12_756.1703m/z
	18.12_765.0071m/z
	18.12_769.4337n
	18.12_785.5292m/z
	18.12_786.5294m/z
	18.14_253.1948m/z
	18.14_575.9078m/z
	18.14_596.9312m/z
	18.17_742.5036m/z
	18.19_392.7321m/z
	18.19_393.7326m/z
	18.19_449.7248m/z
	18.19_805.5029m/z
	18.22_437.7774m/z
	18.24_585.4488m/z
	18.26_372.7411m/z
	18.26_704.5219m/z
	18.29_393.2631m/z
	18.29_459.7722m/z
	18.34_322.2261m/z
	18.34_350.2212m/z
	18.34_364.2187m/z
	18.34_520.4722m/z
	18.34_544.4935m/z
	18.34_558.5089m/z
	18.36_346.2442m/z
	18.39_772.5850m/z
	18.41_663.0509m/z
	18.46_363.2289m/z
	18.46_488.3883m/z
	18.46_676.0585m/z
	18.49_379.3355m/z
	18.49_398.3540m/z
	18.51_314.2768m/z
	18.56_370.7570m/z
	18.56_388.2318m/z
	18.56_394.7591m/z
	18.56_397.7192m/z
	18.56_424.7695m/z
	18.56_438.7672m/z
	18.56_757.4877m/z
	18.56_757.8521m/z
	18.56_771.8671m/z
	18.56_772.5357m/z
	18.56_786.6177m/z
	18.58_407.7555m/z
	18.58_529.7272m/z
	18.58_721.5468m/z
	18.58_813.5519m/z
	18.58_844.5368m/z
	18.61_318.7330m/z
	18.61_610.5401m/z
	18.61_621.4021m/z
	18.61_651.4410m/z
	18.61_682.9778m/z
	18.61_688.5650m/z
	18.61_689.0666m/z
	18.63_734.5597m/z
	18.66_674.9990m/z
	18.66_754.5352m/z
	18.68_457.7406m/z
	18.68_792.5662m/z
	18.71_789.6093m/z
	18.96_340.2442m/z
	18.96_356.7592m/z
	19.05_393.3018m/z
	19.05_625.4348m/z
	19.08_290.2180m/z
	19.10_415.2561m/z
	19.10_722.5263n
	19.10_797.4350m/z
	19.25_363.2471m/z
	19.25_377.2446m/z
	19.25_623.4178m/z
	19.32_543.7427m/z
	19.35_478.7640m/z
	19.35_524.7788m/z
	19.35_530.7434m/z
	19.35_807.5897m/z
	19.37_356.7593m/z
	19.42_332.2469m/z
	19.42_376.2550m/z
	19.42_649.4332m/z
	19.45_390.2524m/z
	2.01_256.6448m/z
	2.03_111.0916m/z
	2.03_135.0677m/z
	2.03_158.0705m/z
	2.09_113.0572m/z
	2.11_188.1155m/z
	2.16_170.0652m/z
	2.16_184.5548m/z
	2.24_161.5972m/z
	2.24_230.6293m/z
	2.24_270.6023m/z
	2.27_209.1264m/z
	2.29_320.1814m/z
	2.29_323.0870m/z
	2.32_215.0979n
	2.32_336.1614n
	2.35_188.0569m/z
	2.35_189.0493m/z
	2.35_231.0672m/z
	2.35_238.6393m/z
	2.37_132.0443m/z
	2.37_174.0787n
	2.37_193.1083m/z
	2.37_265.1582m/z
	2.40_187.6235m/z
	2.40_224.1210m/z
	2.42_201.6266m/z
	2.42_379.1041m/z
	2.42_774.2043n
	2.45_264.1265m/z
	2.48_233.6421m/z
	2.48_360.1313m/z
	2.50_111.0916m/z
	2.50_187.6234m/z
	2.50_242.6292m/z
	2.55_378.1067m/z
	2.58_158.5863m/z
	2.58_167.0996m/z
	2.58_198.0737m/z
	2.58_323.1169m/z
	2.58_329.0961m/z
[truncated: 406 more rows]

## Sheet: Normalized_data
name	genotype	condition	group	Cell Culture batch	replicate	LCMSseq	LCMSbatch	Sample type	0.54_212.0674n	1.23_136.0384n	0.67_97.9768n	0.62_147.0529n	0.67_260.0295n	0.67_422.0821n	2.71_268.0805n	0.56_174.1115n	0.99_112.0271n	1.09_307.0833n	1.58_181.0737n	0.50_146.1053n	0.67_309.1056n	0.52_185.0646n	0.54_282.0285n	0.64_180.0632n	0.52_146.1054n	0.52_352.1484n	1.88_612.1513n	0.65_281.1108n	0.54_308.1579n	0.69_290.0400n	0.58_133.0374n	0.54_296.0284n	1.43_469.1364n	0.54_213.0723n	1.11_350.1686n	1.40_541.0609n	0.72_169.9979n	15.09_471.3346n	0.72_426.0877n	0.47_118.0116n	0.47_131.9909n	0.54_195.0233n	0.99_243.9781n	17.45_849.5364n	0.54_396.1284n	0.62_120.0615n	0.56_348.2229n	0.60_276.1318n	0.47_199.9656n
gpa2_H1_A	gpa2	H	A	1	1	174	2	Sample	333390	824893	1.11409e+06	9.66674e+06	369126	197840	1.11511e+06	5.52471e+06	364591	5.89738e+06	1.42799e+06	3.34343e+06	5.79729e+06	41102.3	4688.98	904710	317039	83645.9	622064	2.5291e+06	972402	11237.2	2.09421e+06	10686.3	679592	22663.9	182149	262921	7890.22	277420	7825.02	506569	169703	4340.34	18556.8	95784.9	1615.39	141909	99199.5	504235	96460.8
gpa2_H2_A	gpa2	H	A	1	2	46	1	Sample	658801	588613	1.41928e+06	8.24362e+06	374979	213928	767104	3.49368e+06	467087	5.7113e+06	1.50243e+06	2.81628e+06	2.70522e+06	32267.6	1419.84	1.03159e+06	304372	74011	283072	1.36122e+06	437569	14797.2	1.63683e+06	59738	383770	44775.6	97875.8	242613	6273.05	403381	4432.63	412932	153307	6959.54	23711.5	417221	14018.4	115323	88418.2	375185	71918.3
gpa2_H3_A	gpa2	H	A	1	3	75	1	Sample	716516	669205	1.62043e+06	8.95309e+06	395665	216751	870169	4.16775e+06	515425	6.50337e+06	1.76762e+06	3.42373e+06	2.11196e+06	35995.8	5971.24	1.12038e+06	318441	80833.6	427554	938473	408427	15548.2	1.82538e+06	55326.2	273688	45498.5	73041.5	235598	7152.74	127894	5622.61	485114	161013	7117.98	24867.7	134423	18981.1	125596	121193	362991	82159.3
gpa2_H4_A	gpa2	H	A	2	4	18	1	Sample	787014	734536	1.24136e+06	7.49546e+06	305245	164411	727889	2.89659e+06	446205	6.4331e+06	1.79485e+06	3.70854e+06	842249	39625.6	8294.71	1.13094e+06	336404	69518.5	272413	526721	94684.7	10402.7	1.65714e+06	102782	93240.6	52759.5	28966.7	241402	9402.91	942523	4680.15	712785	238094	13053.4	20997.9	611816	30039.5	106510	50710.8	371051	184885
gpa2_H5_A	gpa2	H	A	2	5	102	2	Sample	998431	816442	1.27447e+06	1.00339e+07	341544	193168	986941	3.69785e+06	475696	6.05986e+06	1.9187e+06	4.61746e+06	4.8417e+06	47463.9	7458.51	1.50688e+06	360091	88797.7	535946	1.40843e+06	337680	9982.39	2.1476e+06	116486	283979	66563.4	81575.2	241975	5968.43	188065	8571.35	688127	222770	14547.9	24313.5	207346	37985.2	152569	57180.1	504052	149840
gpa2_H6_A	gpa2	H	A	2	6	150	2	Sample	446619	1.1412e+06	1.12582e+06	9.37021e+06	324729	193602	1.35489e+06	4.64145e+06	642795	7.90212e+06	2.18685e+06	4.79102e+06	1.16708e+07	54419.9	6938.34	1.22762e+06	401846	118079	547178	4.97663e+06	1.22752e+06	9140.3	2.29924e+06	54333.1	1.29097e+06	37737.8	368545	312635	5133.46	199830	9019.64	853507	298775	13561	30527.4	93964.6	28674.6	156418	16955.5	522238	230381
gpa2_L1_A	gpa2	L	A	1	1	61	1	Sample	340773	732105	1.28547e+06	7.08571e+06	59958.1	69547	128449	4.12497e+06	376530	5.72921e+06	1.40915e+06	3.22597e+06	9678.2	26429.5	6849.84	10645	260116	59771.6	262027	4999.05	0	1317.22	1.58608e+06	13153.3	1058.82	24724	0	229556	1768.8	483620	11912.5	412260	138584	3855.19	20986.4	0	3144.66	113351	92554.9	472417	62119.6
gpa2_L2_A	gpa2	L	A	1	2	133	2	Sample	739603	811056	1.2995e+06	7.83449e+06	74198.8	77566.9	178912	5.11002e+06	316063	6.2183e+06	1.43349e+06	4.89518e+06	12574	41310.8	2320.62	7332.36	284694	56742.6	282178	9311.38	0	1340.29	1.79331e+06	51778.7	252.673	45471.2	0	239720	1497.81	243956	12189.2	571780	184721	6500.76	19899.5	0	21135.9	121730	133391	431061	99300.4
gpa2_L3_A	gpa2	L	A	1	3	119	2	Sample	258332	861359	2.08021e+06	7.25192e+06	67444.2	70506.5	178669	5.21457e+06	544301	6.22806e+06	1.59064e+06	3.80535e+06	17977.6	40861.6	6802.38	12732.7	307907	71631.9	381972	16416.7	397.245	1523	1.74836e+06	9962.23	1709.07	19371.3	0	235332	1687.66	160878	6704	552609	186188	7107.07	29119.7	0	2805.13	130681	62757.9	466217	88593.7
gpa2_L4_A	gpa2	L	A	2	4	88	1	Sample	886072	982862	1.25869e+06	7.06206e+06	66644.6	77633.5	234612	4.47872e+06	438103	6.32866e+06	1.98577e+06	4.5837e+06	7362.04	45854.4	6545.06	12198.7	392425	95566.1	437971	3884.29	0	1064.28	1.82456e+06	84249.1	283.154	58395.8	0	228246	1502.05	91404.2	21650.4	668540	217909	9283.96	23044.4	0	23563.4	129966	123008	464303	153060
gpa2_L5_A	gpa2	L	A	2	5	184	2	Sample	334304	1.36677e+06	1.79368e+06	7.39755e+06	62989.5	52985.8	366052	4.95955e+06	515250	9.32397e+06	2.47758e+06	4.73961e+06	9215.45	73087.6	5106.59	22560.9	519314	154689	824488	6678.9	0	2057.57	2.29432e+06	13923.3	436.783	30095.7	0	345749	3004.64	224970	18393.3	969385	322856	11150.3	29575.8	0	12226.4	147100	91358.8	571888	270251
gpa2_L6_A	gpa2	L	A	2	6	22	1	Sample	956927	1.11851e+06	1.51322e+06	7.46575e+06	79573.2	104076	258932	3.57394e+06	528441	8.47357e+06	2.47819e+06	4.43463e+06	7646.9	50320.4	10779.6	11946.1	385561	89732.6	372800	1003.28	0	1348.61	2.02084e+06	148447	550.146	66975.4	0	300609	3468.91	269615	22522.6	1.04525e+06	354301	16167.4	24587.8	0	43594.4	134308	40036.5	489173	322257
gpr1_H1_A	gpr1	H	A	1	1	82	1	Sample	655962	645501	1.48287e+06	8.52993e+06	387062	197597	783685	4.48643e+06	459754	5.80714e+06	1.73221e+06	3.80792e+06	2.91544e+06	39220.1	4409.52	1.07642e+06	337061	79061.1	374341	1.6806e+06	469334	13102.3	1.78295e+06	40075.5	396806	39653.1	121797	229199	6564.94	160393	5862.7	585264	195374	5937.39	20998.3	117281	11039	129150	122964	313905	132793
gpr1_H2_A	gpr1	H	A	1	2	188	2	Sample	635380	768788	1.4023e+06	8.08665e+06	441095	212141	808390	4.65538e+06	420286	6.18828e+06	1.53244e+06	4.09141e+06	2.00198e+06	54669.8	10433.7	1.01112e+06	389049	112717	514827	1.43063e+06	334322	12240.2	2.02116e+06	95903.4	268682	45182.7	89324	255218	5851.05	249135	16666	887264	300451	12427.4	21303.2	207942	34863.8	154882	17440.9	400692	220881
gpr1_H3_A	gpr1	H	A	1	3	12	1	Sample	644753	620693	1.66639e+06	8.38508e+06	362520	223238	735571	3.23646e+06	621389	5.16729e+06	1.98375e+06	3.76859e+06	4.85917e+06	33418.3	2913.44	1.48243e+06	324324	80131.4	262735	1.82523e+06	363887	14103.1	1.81645e+06	76244.9	396475	53598.9	114690	203961	5638.55	206305	7546.77	697418	234102	9573.77	29256.7	234592	27389	143460	26843.8	317112	160284
gpr1_H4_A	gpr1	H	A	2	4	141	2	Sample	985500	960603	1.87907e+06	9.06611e+06	407050	219451	908402	4.2337e+06	505575	7.01694e+06	2.24678e+06	4.94052e+06	2.77505e+06	50656.7	9444	1.48409e+06	374893	94746.6	520511	1.26851e+06	348046	13066.6	2.37804e+06	120006	249775	73530.9	82275.2	255622	5980.27	169419	12493	877316	287587	16043.6	26294	152434	42364.5	162571	55964.7	386545	234739
gpr1_H5_A	gpr1	H	A	2	5	59	1	Sample	809954	775290	1.16013e+06	7.57885e+06	315256	172325	847906	4.03673e+06	384065	5.52236e+06	1.64631e+06	4.18838e+06	1.04963e+06	39145.7	1284.82	929353	311828	65468.1	408823	805308	110616	10210.2	1.69843e+06	78279.4	148916	50894.6	62723	240781	6390.45	291349	8108.35	616107	222195	10627.6	20750.7	158691	26242.4	110822	100080	298749	178315
gpr1_H6_A	gpr1	H	A	2	6	111	2	Sample	279481	864695	1.08431e+06	8.85342e+06	335339	203966	885301	6.14446e+06	320101	6.89717e+06	1.45754e+06	4.34656e+06	1.92576e+06	38726.6	5441.56	962351	283719	55692.9	406795	873034	165571	12675.4	1.98055e+06	6024.87	139778	21974.5	75387.3	236257	7200.84	137878	9728.7	646830	213804	7913.85	17531.4	149068	4109.45	123089	102470	336193	153774
gpr1_L1_A	gpr1	L	A	1	1	77	1	Sample	816006	840690	1.87162e+06	7.15816e+06	83961	83872	203661	4.21505e+06	506919	5.78738e+06	1.87271e+06	3.63627e+06	12989.3	39837.8	6805.54	14765.8	348764	84898.1	389763	9070.88	0	1450.65	1.77703e+06	68145.8	328.584	52015.1	0	229490	1623.15	89785.8	17336.2	700310	237395	9254.13	27574.7	0	19575.4	128598	127106	356968	176366
gpr1_L2_A	gpr1	L	A	1	2	175	2	Sample	1.05623e+06	1.01504e+06	1.92939e+06	8.06011e+06	100155	94222.7	254095	4.32022e+06	490611	6.98853e+06	2.00046e+06	5.23865e+06	44698.8	47877.3	8841.42	12979.2	356685	82334.9	661442	44066.3	3201.58	1844.01	2.12748e+06	122433	3585.33	70062.8	1301	266745	2008.93	245930	12487.5	850906	279942	13448.4	25208.9	0	37561.3	146828	77034.6	470972	227979
gpr1_L3_A	gpr1	L	A	1	3	17	1	Sample	434062	781662	1.89239e+06	6.89341e+06	89364.6	87075.1	202902	4.36438e+06	623978	6.06754e+06	1.87961e+06	2.64621e+06	26021.7	42522.2	10895.4	26683	393335	121222	489646	25560.2	705.033	2962.61	1.71847e+06	19580.1	4880.28	34424	832.1	219713	1491.8	178321	4516.31	596370	196276	7276.86	29897.3	0	4866.6	136859	109643	400039	137510
gpr1_L4_A	gpr1	L	A	2	4	131	2	Sample	969728	1.20863e+06	1.72339e+06	7.15315e+06	86335.1	87913.9	304999	4.03733e+06	500745	7.89512e+06	2.28823e+06	5.35284e+06	15273	52133.3	8202.09	22193.6	368919	82579.7	491693	13100.3	0	1058.61	1.98581e+06	135222	714.083	71524.2	0	260317	1973.42	163308	20882.1	954504	311034	15719.6	26341.5	0	39894.7	134490	75589.1	380102	284850
gpr1_L5_A	gpr1	L	A	2	5	33	1	Sample	354794	1.03023e+06	1.67622e+06	7.15099e+06	82450.1	99795.5	284494	5.06553e+06	426943	7.2972e+06	2.06225e+06	3.90879e+06	9282.72	44936.8	7935.32	12954.4	401897	115716	362909	6399.35	0	1744.64	1.98156e+06	15962.8	1205.51	27815.8	0	242603	1736.67	89800.1	21954.6	744236	256734	6836.21	22229.2	0	4781.99	129994	123712	351517	197894
gpr1_L6_A	gpr1	L	A	2	6	105	2	Sample	1.02582e+06	1.02369e+06	1.8123e+06	6.91854e+06	95560.6	97430	240804	4.6889e+06	355042	6.1994e+06	1.70471e+06	5.48875e+06	24991.5	49115.4	9861.83	7260	368485	107100	542634	17212.6	2449.94	184.233	2.00512e+06	122445	1598.49	70513.1	289.463	223131	1688.41	189147	14584.1	826683	292727	14635	19406.4	0	48482.3	136308	76950.2	388092	236082
ras1_H1_B	ras1	H	B	3	1	26	1	Sample	475112	1.37164e+06	2.27179e+06	1.4321e+07	589637	390796	2.05426e+06	2.74874e+06	849328	1.13271e+07	2.72215e+06	4.17109e+06	8.95753e+06	50037	6809.62	962041	369510	85841.1	1.20753e+06	2.28177e+06	469992	21579.8	996844	69185.7	953523	36584.9	105219	328120	24174.4	147807	18714.2	681232	220470	12404.7	29750.2	39744.7	22298.3	134572	8084.59	654675	159856
ras1_H2_B	ras1	H	B	3	2	171	2	Sample	945105	1.28709e+06	1.77568e+06	1.71688e+07	600669	395529	1.93593e+06	3.55102e+06	417741	1.3261e+07	2.26795e+06	4.264e+06	5.43362e+06	56796.9	6739.05	699802	393995	100229	1.81998e+06	1.31876e+06	275091	22795	1.22323e+06	124809	364434	61097.8	54711.8	296472	31639.9	339893	19645.8	574604	198463	16304.4	21018	88155.7	30113.5	161076	39805.2	820641	118898
ras1_H3_B	ras1	H	B	3	3	158	2	Sample	751861	1.21088e+06	1.64841e+06	1.57214e+07	622093	435816	2.04511e+06	3.67174e+06	466232	1.19652e+07	2.04461e+06	4.72506e+06	6.34306e+06	51998.3	5930.61	636409	329605	69957.3	1.55e+06	1.62207e+06	355759	24105.4	1.10275e+06	117082	493836	50751.1	62583.8	336720	21218.2	292072	14454.4	731319	247359	17779.6	19456.8	77158.8	28311	161304	22655.1	820848	165016
ras1_H4_B	ras1	H	B	4	4	87	1	Sample	791234	1.27919e+06	1.31539e+06	1.35065e+07	557188	434330	1.46954e+06	3.40427e+06	393116	9.06011e+06	1.86805e+06	3.87903e+06	6.95037e+06	38215.6	3794.78	412450	297700	50733.6	1.00399e+06	2.25118e+06	557703	26308.4	1.06999e+06	90424.2	1.00707e+06	51129.6	92642.6	275343	21652.1	235784	18548.2	366155	129127	11141.4	18576.9	75077.2	21215.7	127494	64141	920763	51145.8
ras1_H5_B	ras1	H	B	4	5	53	1	Sample	624298	1.01523e+06	1.17884e+06	1.27981e+07	441123	344666	1.40347e+06	4.0032e+06	366438	8.04443e+06	1.57563e+06	3.43299e+06	7.80996e+06	38114.2	3952.7	526940	292035	55501.1	850278	2.42962e+06	818341	23816.5	1.04278e+06	47774.2	1.06934e+06	38125.7	81547	238325	20655.9	249125	19131.2	349999	120552	7305.5	17745.4	122610	14206.6	126490	88840	890462	45361.3
ras1_H6_B	ras1	H	B	4	6	121	2	Sample	948210	1.20425e+06	1.2845e+06	1.3987e+07	686466	503797	1.52319e+06	4.42107e+06	356258	9.5192e+06	1.71813e+06	4.56337e+06	514354	49360.2	2880.14	667669	298139	50547.5	846330	145032	23672.2	38743	1.35808e+06	99193.9	18873.8	59828.5	3413.18	278853	42104.5	251978	43016.5	469931	151815	11931.6	16174.6	33983.6	25643.5	128360	100461	896290	68672.8
ras1_L1_B	ras1	L	B	3	1	155	2	Sample	881965	1.50177e+06	2.4845e+06	1.17324e+07	35889.6	8280.23	207121	3.22665e+06	628119	1.28944e+07	2.43184e+06	4.11019e+06	8367.28	72811.4	10257.8	9732.3	613002	170369	1.555e+06	1763.74	0	3407.28	1.16053e+06	54568.3	0	71144.5	0	288395	2113.73	301897	41450.6	1.02054e+06	365599	13918.7	27079.5	0	17326.3	135796	88655.8	769796	316242
ras1_L2_B	ras1	L	B	3	2	74	1	Sample	891764	1.46136e+06	2.67351e+06	1.37364e+07	38675.3	7534.94	192677	3.0126e+06	416163	1.11756e+07	2.03682e+06	4.53675e+06	1315.72	49071.9	8875.49	2937.55	336783	65020.6	1.45427e+06	0	0	3433.48	1.08826e+06	151125	788.196	55579.6	0	305279	2543.29	164842	53647.1	526604	176692	14514	19452.5	0	32222	134762	58561.8	789909	98432.6
ras1_L3_B	ras1	L	B	3	3	29	1	Sample	803172	1.65022e+06	3.22063e+06	1.47524e+07	40631.6	9808.69	230185	3.17382e+06	596173	1.25671e+07	2.53607e+06	4.67522e+06	1898.75	50719.7	10110.3	2456.81	381519	87524.2	1.32452e+06	257.397	0	5580.61	1.10062e+06	133537	1577.19	54564.5	0	391379	2779.85	123722	61325.9	603054	212181	15107.3	24474.8	0	36506	137347	28568.5	806974	131219
ras1_L4_B	ras1	L	B	4	4	120	2	Sample	751409	1.34409e+06	2.02943e+06	1.24297e+07	28715.8	5267.13	146060	4.44137e+06	370200	1.10417e+07	1.70329e+06	4.53178e+06	6102.43	43683	1525.27	3478.84	264997	50889.1	775475	2732.65	0	3523.2	1.41938e+06	63794.9	478.561	46523.1	0	221879	1589.08	173123	14870.1	468429	158380	10687.7	22487.9	0	15091	140027	75087.1	1.10348e+06	80891.7
ras1_L5_B	ras1	L	B	4	5	186	2	Sample	768907	1.61659e+06	3.4222e+06	1.35135e+07	47392.1	9123.25	200496	4.13877e+06	497451	1.14321e+07	2.03935e+06	4.90295e+06	7217.92	54919.5	10460.3	7525.4	367929	98140.1	1.33327e+06	3473.01	0	4470.43	1.42256e+06	118198	449.024	53154.2	0	311558	3212.32	184921	51130.2	637827	212491	17526.2	25279.5	0	34500.6	158479	22294.1	1.15017e+06	105180
ras1_L6_B	ras1	L	B	4	6	44	1	Sample	438715	1.31931e+06	2.67528e+06	1.17833e+07	30039.7	9080.29	158491	4.67545e+06	449927	1.15779e+07	2.0285e+06	3.78738e+06	9429.41	38911.8	5202.03	5814.05	351047	87944.3	896453	3685.18	0	2616.49	1.43948e+06	22471.2	1787.36	27243.8	0	237864	2336.65	114952	17652.6	566851	197477	5619.87	23262.1	0	5348.02	123831	89335.7	1.00572e+06	110236
ras2_H1_B	ras2	H	B	3	1	64	1	Sample	389461	773238	727281	9.58967e+06	323253	167324	666864	4.90172e+06	245461	8.15968e+06	1.40143e+06	3.34446e+06	673194	37523.9	6181.27	373462	278763	49169.4	590523	421867	57361.1	18999.6	433187	14532.6	53845.1	26419.6	19986.4	235656	20975.2	2.12422e+06	20837.9	489691	165770	6389.6	12585.7	127080	3690.75	144105	90390.2	464379	89828.7
ras2_H2_B	ras2	H	B	3	2	123	2	Sample	1.00809e+06	1.02745e+06	1.17721e+06	1.44629e+07	399762	195828	1.14533e+06	4.82917e+06	355252	9.77047e+06	1.60967e+06	4.61356e+06	6.64414e+06	43194.3	4068.22	765508	294459	57469.6	592103	3.28942e+06	438616	17752.4	672032	102930	477581	68307	128956	272563	13281	254029	11196.6	524024	173952	11403.7	18423.1	55884.4	26263.1	252930	78224.5	738585	67852.1
ras2_H3_B	ras2	H	B	3	3	148	2	Sample	1.05508e+06	1.20975e+06	1.01387e+06	1.47127e+07	363907	176077	1.06309e+06	5.29686e+06	473093	1.01368e+07	1.78175e+06	5.66531e+06	1.11838e+07	50607.7	6042.33	692045	331575	58269.6	794787	6.73944e+06	1.04523e+06	17054	618534	134101	1.18665e+06	68300.3	253863	279873	9290.31	309496	18044.9	579644	200606	15474.4	21089.9	141861	29386.7	263827	68834.5	726319	102424
ras2_H4_B	ras2	H	B	4	4	81	1	Sample	977749	1.13509e+06	824600	1.13279e+07	245774	131302	874372	4.31861e+06	552913	6.53825e+06	1.70564e+06	3.83346e+06	1.02664e+07	39603.2	6290.75	658374	313978	69258.5	572148	5.69633e+06	1.06886e+06	9557.53	572133	105678	1.35733e+06	63611.8	196378	209589	7488.06	209283	11273.5	407103	139947	8445.14	23844.5	74653.9	35160.7	183462	96040.5	495527	57456.5
ras2_H5_B	ras2	H	B	4	5	163	2	Sample	897436	1.28208e+06	927071	1.6118e+07	401735	181368	1.29982e+06	7.61531e+06	318175	1.10714e+07	1.56212e+06	6.35488e+06	6.88587e+06	50759.9	1360.52	652198	341061	61734.2	773160	3.36021e+06	633116	16642.6	745531	44066.5	453378	52630.8	128551	271711	14750.7	289865	15077.4	503005	166006	9507.42	17474.3	59619.9	13031	260191	188110	772078	54678
ras2_H6_B	ras2	H	B	4	6	32	1	Sample	976653	1.32417e+06	896274	1.30794e+07	329072	169884	1.03865e+06	4.65067e+06	578614	8.94401e+06	1.9866e+06	4.71506e+06	7.95138e+06	48792.9	6421.4	601649	333477	83916.1	524304	4.32542e+06	568922	13924.9	593204	149768	922034	62824.9	159825	304957	11968.5	202913	19652.8	531347	181645	13579	23276.6	83963.1	43238.9	214296	53624.2	599969	80481.4
ras2_L1_B	ras2	L	B	3	1	181	2	Sample	980855	1.59778e+06	1.83943e+06	1.33796e+07	133207	121499	575895	4.76077e+06	382257	1.22477e+07	1.97714e+06	5.37464e+06	31094.5	54873.9	9970.88	3164.96	373559	92837.2	1.46831e+06	21118.2	780.252	7931.38	666656	155776	1315.15	63472.6	0	337387	1642.58	270272	22646.7	599715	202974	20124	20911.2	0	52910.7	250357	41083.6	737384	91987
ras2_L2_B	ras2	L	B	3	2	101	2	Sample	346861	1.2563e+06	1.19612e+06	1.18305e+07	103426	76877.9	532186	6.33197e+06	287551	1.10991e+07	1.74265e+06	4.63393e+06	26023	48763.2	8708.32	6464.28	356426	75945.7	927836	23148.5	0	6121.21	579269	11409.7	532.192	25294.6	0	232981	1660.91	139434	17478.9	334687	107634	10715.7	15551.2	0	4162.08	207911	90101.6	666376	33315.8
ras2_L3_B	ras2	L	B	3	3	4	1	Sample	723950	1.15535e+06	1.18903e+06	1.02595e+07	108223	91580.5	418851	4.63326e+06	442290	9.14299e+06	1.94646e+06	3.07006e+06	4874.55	45228.9	8447.88	7235.69	370767	104340	567970	780.177	0	6697.25	483303	42897.3	1260.19	43599.5	0	259226	1789.54	371569	35103.1	374625	128508	8353.63	18461.5	0	12188.1	177486	132390	567383	49205.5
ras2_L4_B	ras2	L	B	4	4	79	1	Sample	906290	1.36606e+06	1.063e+06	1.18372e+07	101830	101623	494593	6.16119e+06	466239	9.54162e+06	1.88144e+06	4.54168e+06	34717.1	44274	4191.02	6324.24	372247	85429.5	812766	17143.5	0	6009.33	672287	55515	2849.62	52940.2	0	270051	846.837	123233	34733.9	331350	114386	9127.39	21447.1	0	19225.5	179210	208628	528208	37005.2
ras2_L5_B	ras2	L	B	4	5	151	2	Sample	1.10252e+06	1.46916e+06	1.29157e+06	1.26754e+07	115213	118312	596417	4.63125e+06	561354	8.81517e+06	2.14834e+06	5.78351e+06	64642.4	53378.6	10165.2	5987.6	410430	113623	944563	34899.8	1933.47	5992.16	773344	149387	3400.75	74118.1	0	272596	943.798	179391	10924.3	535201	173788	16307.7	23869.1	0	50858.3	225257	54630.1	600230	72472.8
ras2_L6_B	ras2	L	B	4	6	41	1	Sample	747155	1.46017e+06	976104	1.23496e+07	118152	99887.4	538486	6.54334e+06	488075	1.04673e+07	1.86674e+06	4.20092e+06	5964.53	54326.6	8923.55	7664.5	399979	103590	592133	1778.6	0	6443	670861	38122	921.429	43011.5	0	283089	1908.25	106823	45600.5	355356	119562	5271.49	20071.9	0	14063.5	198483	187823	641835	45710.5
snf3rgt2_H1_C	snf3rgt2	H	C	5	1	122	2	Sample	495412	305890	1.14048e+06	1.4516e+07	376123	75371.2	195315	2.43688e+06	275986	1.55883e+07	1.83328e+06	3.07842e+06	1.78139e+06	43707.9	4431.54	964095	260769	40752.5	1.75509e+06	831097	68614.9	42119.7	994000	73115.3	148009	40326.6	6205.54	245535	7318.94	368341	26163.6	862535	289114	16998	15001.2	99964.6	12968.5	162416	7929.68	1.53096e+06	202214
snf3rgt2_H2_C	snf3rgt2	H	C	5	2	85	1	Sample	662195	252692	1.2311e+06	1.44426e+07	307543	65745.7	140730	2.09041e+06	342890	1.13837e+07	1.64917e+06	3.07816e+06	2.97365e+06	32423.8	7578.58	886954	232390	35478.4	1.61083e+06	1.28799e+06	154979	34896.4	898111	108226	411519	50644.4	18724.2	241200	8383.55	307794	24712.2	702059	236376	14429.6	20997.4	142325	15808.8	134321	20614.1	1.17562e+06	149300
snf3rgt2_H3_C	snf3rgt2	H	C	5	3	3	1	Sample	676864	257886	1.30352e+06	1.46911e+07	305586	72945.8	168871	2.69835e+06	440473	1.27958e+07	1.9063e+06	2.15965e+06	4.3086e+06	39042.8	13148.5	938529	336477	71215.1	1.41474e+06	1.40472e+06	185733	34855.5	872349	74964.8	505644	51814.9	16817.8	237554	7944.96	159344	18545.2	685390	237320	13874.9	19221	106611	11325.3	137679	44589.9	1.04311e+06	151031
snf3rgt2_H4_C	snf3rgt2	H	C	6	4	191	2	Sample	418929	120195	883899	1.43766e+07	164532	13388.3	92382.8	2.05037e+06	433636	1.12962e+07	1.69762e+06	2.433e+06	1.13586e+07	28301.5	3089.96	627502	168643	25009.4	2.48767e+06	1.94609e+06	536445	48786.8	992656	61635.3	1.4652e+06	31606.5	81795.8	247498	3973.84	428637	29732.4	724879	243239	14978.7	19827.4	89951.1	10772.9	111874	5443.86	1.20233e+06	167959
snf3rgt2_H5_C	snf3rgt2	H	C	6	5	48	1	Sample	536461	86725.8	897656	1.36681e+07	170716	15454.6	59461.2	1.41039e+06	323224	1.14514e+07	1.6072e+06	1.81066e+06	7.53233e+06	32774.9	8622.69	629539	238803	46657.9	1.63257e+06	1.25808e+06	289893	51658.4	709283	89512	1.01269e+06	38788.4	52780.1	236535	3885.49	349675	12110.6	609772	208120	14911.6	17527.1	121740	10105.1	86447.8	11877.4	864420	142520
snf3rgt2_H6_C	snf3rgt2	H	C	6	6	149	2	Sample	209757	127459	1.11635e+06	1.72864e+07	186370	13816.6	90596	2.30468e+06	589838	1.13628e+07	2.14351e+06	2.13347e+06	14406440	40282	1845.46	1.02549e+06	234854	41605.1	2.10627e+06	2.58592e+06	575096	43885.4	1.24826e+06	24174.7	1.84487e+06	21509.6	83372.4	276366	3591.63	386123	21112.5	867575	291293	12753.5	23584.8	191252	6322.47	123293	4703.83	1.27017e+06	190524
snf3rgt2_L1_C	snf3rgt2	L	C	5	1	37	1	Sample	890260	390191	1.76545e+06	1.38962e+07	225025	37139.6	91436.3	2.72131e+06	363584	1.52836e+07	1.99256e+06	2.99393e+06	40810.1	40238.3	9389.97	12957.3	291228	53884.2	1.72332e+06	16401.1	694.637	61303.8	1.03025e+06	140362	5502.48	60644.7	0	305363	2873.55	127525	38684.1	698546	241899	16442.3	18254.5	0	18870.8	156346	50633.6	1.43321e+06	161136
snf3rgt2_L2_C	snf3rgt2	L	C	5	2	28	1	Sample	671350	384440	1.71201e+06	1.41086e+07	222266	35628.7	102249	2.47375e+06	476777	1.53446e+07	2.2028e+06	2.62406e+06	23564.9	42586.9	10235.3	25129.1	334883	69054.9	1.80304e+06	12432	0	51335.9	982053	106452	1470.04	55028.4	0	293680	2609.58	78027.7	50673.2	945142	329628	17553.4	27327.4	0	17009.7	157006	17227.3	1.36196e+06	293624
snf3rgt2_L3_C	snf3rgt2	L	C	5	3	145	2	Sample	574205	458514	1.80061e+06	1.46613e+07	224685	30850.3	120184	2.60828e+06	429501	1.49231e+07	2.09705e+06	3.41203e+06	126322	42696.5	4687.77	12220.1	275195	45178.3	2.09272e+06	53174.6	3526.86	58561.2	1.00707e+06	86369.9	9381.87	42795.9	0	263019	2472.15	216522	16994.7	939630	307019	16873	21144.3	0	14586.6	164167	11478.3	1.34759e+06	231331
snf3rgt2_L4_C	snf3rgt2	L	C	6	4	165	2	Sample	718351	181950	1.8492e+06	1.54742e+07	263520	9743.41	63151.1	2.47537e+06	475559	1.50039e+07	2.03574e+06	3.31178e+06	42141.6	38250	1414.55	22854.9	231197	41548	2.62057e+06	6466.02	1174.21	237049	1.09127e+06	109598	899.623	52223.5	0	263719	4308.45	267658	46735.2	923112	305063	19181.8	24308.2	0	14719.9	116958	16423.8	1.11687e+06	205217
snf3rgt2_L5_C	snf3rgt2	L	C	6	5	118	2	Sample	713114	147665	1.34836e+06	1.42463e+07	195430	10921.8	58750.6	2.241e+06	350098	1.2399e+07	1.77283e+06	2.17529e+06	283433	32015.7	7096.08	23046.9	213607	37261.6	2.1378e+06	77080.1	9249.07	167114	977551	92542.7	23108	51910	236.872	224528	2326.24	260628	22702.6	650643	212413	14473	17171.3	0	10621.4	99638.8	41528.7	944558	135834
snf3rgt2_L6_C	snf3rgt2	L	C	6	6	86	1	Sample	484379	147988	1.50605e+06	1.25811e+07	235245	11279.2	65801.4	1.53489e+06	417864	1.17269e+07	2.02002e+06	2.11791e+06	25910.5	30184.6	6777.16	27584.8	238148	33047.4	1.96461e+06	7966.48	0	194181	885300	79704.9	965.234	38175.4	0	252913	2881.3	322590	42000.9	696305	239826	14367.5	19300.1	5082.87	9688.31	88818.8	9318.18	911900	189113
WT_H1_A	WT	H	A	1	1	132	2	Sample	561406	991559	2.23809e+06	1.36893e+07	482220	358276	1.40467e+06	3.29674e+06	520683	8.55633e+06	2.14233e+06	3.05436e+06	1.07153e+07	40163.1	7268.31	1.17456e+06	298470	61607.9	586646	3.46839e+06	778398	19815.7	1.8674e+06	37560.2	972169	37413.3	97646.9	235647	13390.5	264839	8487.56	503610	169882	7280.36	25241.8	231539	9140.49	142153	61859.1	1.06328e+06	78826.5
WT_H1_B	WT	H	B	3	1	38	1	Sample	837513	1.22188e+06	1.80685e+06	1.41823e+07	835561	658076	1.43046e+06	3.66913e+06	441863	1.27343e+07	1.92999e+06	4.25668e+06	790284	46882.9	7734.56	642826	350137	71760.2	1.16252e+06	337463	39392.1	39878.5	1.27439e+06	102085	61904.3	53050.1	15387.8	268405	51347.5	186479	31162.9	597424	199830	11679	23089.3	65711.4	27642.8	121265	75374.3	958491	140371
WT_H1_C	WT	H	C	5	1	93	1	Sample	707378	1.17589e+06	1.47527e+06	1.19822e+07	591835	487548	1.50954e+06	2.78559e+06	461574	7.16135e+06	1.76846e+06	3.62079e+06	7.64562e+06	39237.6	3438.65	599778	308871	68493.9	1.26043e+06	2.2161e+06	591260	30460.9	1.28718e+06	88529.1	1.04472e+06	47732	100319	240942	17761.5	246914	16390.3	509777	184216	11240.8	22468.8	104653	18957.7	114408	37908.6	681837	101829
WT_H2_A	WT	H	A	1	2	27	1	Sample	483851	690879	1.59316e+06	1.07881e+07	517376	187368	1.1295e+06	2.83809e+06	401340	7.90621e+06	1.74672e+06	2.64093e+06	4.65173e+06	36245.6	6935.01	688088	270399	54835.5	577915	1.7074e+06	534336	23150.1	1.44748e+06	34862.4	749430	32808.7	62235.7	225997	6857.57	337298	5285.42	354507	126358	6280.62	19710.6	309614	8587.68	121498	57616.4	783433	52294.9
WT_H2_B	WT	H	B	3	2	109	2	Sample	721432	1.30797e+06	1.37169e+06	1.41771e+07	383843	315683	1.60255e+06	3.06065e+06	679606	8.59679e+06	2.09266e+06	3.89703e+06	1.47943e+07	40462.4	4867.5	997395	309639	78341	1.05307e+06	3.53162e+06	908112	15046.8	1.30092e+06	80221.2	1.35982e+06	52945.8	125019	222758	16759.6	184573	12759.5	528252	181247	11973.3	29347.1	138568	29941.5	145631	39319.9	925218	96504.1
WT_H2_C	WT	H	C	5	2	190	2	Sample	299666	1.4103e+06	1.46889e+06	1.35719e+07	676288	493365	1.60034e+06	3.16685e+06	514744	1.0121e+07	1.8337e+06	3.92239e+06	5.35003e+06	53476.4	3727.51	971676	352773	80510.8	1.48494e+06	1.95931e+06	419077	34848.7	1.43866e+06	38943.6	652434	26697.7	71045.8	274653	25546.1	330279	26354.3	750995	258265	14051.3	23099.1	138520	11102.9	138474	7200.25	777677	165350
WT_H3_A	WT	H	A	1	3	176	2	Sample	432323	873829	1.79783e+06	1.29142e+07	458200	148511	1.43085e+06	4.17446e+06	419256	7.43915e+06	1.75396e+06	3.89157e+06	1.14987e+07	36338.9	3277.11	848352	245260	36582.7	829288	3.90729e+06	1.12865e+06	19214.9	1.87854e+06	18132.9	1.35364e+06	26501.2	138116	269118	9181.23	282535	7912.73	584592	184615	5643.45	20235.1	122489	1688.29	158700	66964.7	1.13396e+06	97818.3
WT_H3_B	WT	H	B	3	3	172	2	Sample	283011	1.29976e+06	1.65893e+06	1.25783e+07	665202	530155	1.92709e+06	3.68814e+06	443990	1.12816e+07	1.96549e+06	3.98504e+06	3.83587e+06	57174.5	7005.28	615142	376914	108158	1.43401e+06	1.44815e+06	300053	31473.9	1.36266e+06	36554	370595	22291.6	63604.9	288970	31680.7	249840	23718.1	522365	185365	13146.4	21628.3	148660	14400.9	138786	11286.8	1.09646e+06	73778.7
WT_H3_C	WT	H	C	5	3	39	1	Sample	947058	1.39439e+06	2.23565e+06	1.44207e+07	852324	570005	1.53639e+06	3.58292e+06	507807	1.15784e+07	2.08672e+06	3.6245e+06	828253	51968.1	9716.35	799360	388877	105078	1.14836e+06	228098	42120.5	41776.1	1.49791e+06	117840	50694.1	62144.6	7452.93	274854	42396.2	183413	12327.6	605363	205222	11066.8	24957.5	40429.9	29653.6	131611	81876	850954	125289
WT_H4_A	WT	H	A	2	4	103	2	Sample	886216	1.30228e+06	1.63234e+06	1.50575e+07	435799	416727	1.71614e+06	3.94944e+06	378833	9.84578e+06	1.91524e+06	4.93502e+06	9.18061e+06	44419	5616.12	781290	292775	53457.8	959835	2.73267e+06	731095	21835.5	1.68027e+06	130449	885318	61697.8	103411	299488	23069.1	154767	12737.9	539020	183111	11971.3	20419.7	129464	31069.7	166992	45415.8	1.06196e+06	69072.4
WT_H4_B	WT	H	B	4	4	30	1	Sample	744658	1.45584e+06	2.16309e+06	1.53806e+07	398620	243766	945175	2.88081e+06	590185	1.41594e+07	2.41863e+06	3.87733e+06	1.04876e+06	49897.2	10893.3	341396	393027	97478.8	1.14325e+06	515764	87673.5	20682.3	1.14116e+06	121293	123906	49776.7	14399.4	298096	19127.9	92925.3	12966.2	577933	196484	15713.4	26147.7	50091	27263.5	156914	23562.3	853227	109881
WT_H4_C	WT	H	C	6	4	110	2	Sample	508775	1.29119e+06	1.65991e+06	1.35827e+07	582024	538532	1.52163e+06	3.1875e+06	460486	9.76689e+06	2.11543e+06	4.30318e+06	6.02865e+06	51393	5672.52	1.12888e+06	363699	75657.1	1.03816e+06	2.09198e+06	379011	27548.3	1.51734e+06	75450.9	463514	41518.3	81411.9	258248	20414.4	248332	18162.9	581762	190776	15976.6	20656.6	174954	25875.3	157778	8629.33	967280	86457.1
WT_H5_A	WT	H	A	2	5	57	1	Sample	580830	916889	1.34141e+06	1.13932e+07	532775	480411	1.13657e+06	2.31337e+06	286161	8.28102e+06	1.52157e+06	3.62803e+06	258983	40029.8	6040.25	476841	261530	38257.7	957019	187649	11159.8	26464.8	1.19424e+06	105021	24528.1	38082.8	5942.43	228938	33646.4	565504	34256.1	481183	157188	11758.1	11942.1	479105	23603.9	111446	22362.7	824876	113465
WT_H5_B	WT	H	B	4	5	68	1	Sample	952909	1.34725e+06	1.7363e+06	1.38153e+07	616871	489451	1.56567e+06	4.1459e+06	408351	1.15852e+07	1.88704e+06	3.78721e+06	3.16578e+06	57513.2	8504.36	659128	425748	102000	975717	1.20248e+06	294214	27210.6	1.10864e+06	106138	340121	60839.7	45716.6	266565	26811.9	140733	12146.4	387293	132742	9942.33	22005.7	53738.3	31808.1	121326	110017	708664	49528.3
WT_H5_C	WT	H	C	6	5	2	1	Sample	679355	1.20868e+06	1.84221e+06	1.38966e+07	706199	663615	1.50502e+06	2.59144e+06	519626	8.84516e+06	1.97566e+06	3.76441e+06	1.99643e+06	51111.8	9872.12	1.13067e+06	384459	81960.6	765101	674670	107201	35713.3	1.24184e+06	107406	170260	52979.5	23020.7	258200	29722.8	206192	11224.2	763600	266532	17234.3	22154.6	112472	28907.9	131624	17477.7	695434	200004
WT_H6_A	WT	H	A	2	6	94	1	Sample	795882	1.10604e+06	1.3714e+06	1.19813e+07	446554	458040	1.36556e+06	3.24882e+06	366650	8.89828e+06	1.69715e+06	3.48627e+06	5.8495e+06	39956.6	3280.29	410377	267135	46013.3	1.08464e+06	2.17999e+06	565655	22298.1	1.29126e+06	86299.5	923509	47238	90659.6	260759	21534.9	348079	16617.7	349092	119513	9771.92	18847.3	94467.3	27019.4	115294	71980.4	823126	52412.7
WT_H6_B	WT	H	B	4	6	147	2	Sample	437597	1.317e+06	1.30414e+06	1.54269e+07	490378	413780	1.7517e+06	5.11524e+06	380259	1.09479e+07	1.65266e+06	4.15614e+06	6.48244e+06	50394	4326.38	688036	317020	54140.9	854227	1.88708e+06	629376	23093.2	1.25547e+06	18612.3	586969	27814.2	71614.5	258889	26685.1	183087	11488.4	457338	161821	7806.95	20849.6	105390	6919.75	138639	76861.4	860227	76762
WT_H6_C	WT	H	C	6	6	129	2	Sample	384736	1.4772e+06	1.54872e+06	1.17099e+07	683917	622620	1.80277e+06	3.71794e+06	486581	1.16768e+07	2.27824e+06	4.59307e+06	5.62222e+06	68693.1	5322.55	948122	509232	146809	1.2483e+06	1.76902e+06	303675	33705.4	1.49175e+06	13670.9	420006	33484.8	60904.6	294807	27481.5	294766	12694.2	762035	252494	9727.48	20730.6	107851	5117.88	130639	61677.5	889486	150080
WT_L1_A	WT	L	A	1	1	108	2	Sample	183495	1.20527e+06	2.67559e+06	1.12524e+07	25013.1	11526.1	113248	3.69413e+06	463808	8.58547e+06	2.08296e+06	2.9082e+06	20182.8	37195.2	7764.94	6530.47	251379	50940.5	955655	16484	1801.44	2184.83	1.53256e+06	10576.8	2037.87	13756.1	0	241221	1741.76	158283	7043.4	355017	116475	9323.67	22610.4	0	4883.84	145289	33464.5	1.23104e+06	41131.9
WT_L1_B	WT	L	B	3	1	58	1	Sample	177343	1.20991e+06	2.00293e+06	1.05266e+07	34200.6	7276.83	138790	2.84489e+06	400477	9.26931e+06	1.95932e+06	3.47637e+06	2769.14	51522.3	6244.03	5392.82	407910	117633	1.04428e+06	73.7755	0	3563.23	1.01203e+06	10021	795.832	24307.5	0	256354	2534.31	411525	53203.7	570693	202192	10122.2	17855	0	6209.78	112386	32617.7	964784	119025
WT_L1_C	WT	L	C	5	1	106	2	Sample	875380	1.34806e+06	3.02761e+06	1.33187e+07	32338.6	3158.87	173341	3.08902e+06	508399	1.26733e+07	2.33716e+06	4.16258e+06	2605.22	46663.1	8222.74	5197.59	333471	79941.5	1.37937e+06	644.862	0	2760.75	1.59744e+06	123612	322.838	65788.7	0	262548	2108.61	127781	27356.1	546734	178363	17706.4	25141.8	0	29969.3	138980	35167.2	869613	85248.4
WT_L2_A	WT	L	A	1	2	161	2	Sample	839057	1.32874e+06	3.36442e+06	1.24447e+07	25837.6	7758.73	147441	3.73083e+06	498839	9.97386e+06	2.13543e+06	4.77743e+06	16899.8	47954.1	7589.93	2813.19	322122	67523.6	1.04584e+06	6399.86	611.825	2785.68	1.96793e+06	121779	2158.41	59764.5	0	286981	2007.24	186324	18981.9	715706	230267	14327.6	25116	0	33888.1	158686	43308.7	1.34287e+06	132212
WT_L2_B	WT	L	B	3	2	136	2	Sample	888554	1.25656e+06	2.02419e+06	1.37018e+07	39937.7	7814.82	182307	3.30736e+06	267596	1.13513e+07	1.74062e+06	4.63929e+06	2721.38	47536.8	6525.31	1750.82	310073	62435.2	1.5752e+06	1277.18	0	3095.78	1.32936e+06	129007	187.709	58095.8	0	295054	2867.43	168868	48032.1	475859	159828	17340.6	15396.2	0	44611.4	134990	33146.3	1.09075e+06	75051.6
WT_L2_C	WT	L	C	5	2	140	2	Sample	1.11696e+06	1.53127e+06	2.15247e+06	1.01049e+07	38119.8	6177.18	198079	2.92717e+06	528790	1.31391e+07	2.71463e+06	3.57884e+06	11745.5	71784	21909.7	10405.5	617340	181107	1.48226e+06	2608.31	0	2672.92	1.37368e+06	114735	0	83333.1	0	288409	2034.79	203876	50158.4	1.11813e+06	370823	19496.5	24730.8	0	38665.9	123216	98079.4	866467	315038
WT_L3_A	WT	L	A	1	3	23	1	Sample	716930	1.30455e+06	2.80967e+06	1.1061e+07	31410.6	14574.2	129231	3.31063e+06	518806	1.28502e+07	2.32836e+06	3.12215e+06	4167.28	43488.8	8867.28	7637.68	379024	93764.7	794970	1404.98	0	3299.67	1.58061e+06	71579.3	1032.44	52502	0	316810	2582.11	131567	20873.1	425334	144178	9651.21	23789.9	0	15555.2	129359	76908.9	1.30676e+06	59113.7
WT_L3_B	WT	L	B	3	3	166	2	Sample	925015	1.40043e+06	2.28823e+06	1.3887e+07	34094.3	4399.4	200663	3.5979e+06	288810	1.2115e+07	1.96883e+06	4.99924e+06	4477.32	51361.3	5372.33	4265.82	316753	55420.2	1.59792e+06	2963	0	3798.12	1.38229e+06	112731	237.112	58233.1	0	312636	2246.8	202595	27194.9	495627	165976	13710.3	14594.6	0	34839	127628	71981.2	1.01511e+06	67888.1
WT_L3_C	WT	L	C	5	3	54	1	Sample	810418	1.39018e+06	2.27686e+06	1.29161e+07	38752.2	6232.56	176679	3.43031e+06	334809	1.22772e+07	2.01301e+06	3.77954e+06	2617.03	49432.1	5221.37	3000.98	369519	84869.9	1.12856e+06	371.849	0	4775.94	1.43309e+06	107511	424.102	51889.2	0	264705	3063.82	168057	41691.1	461357	158460	13402.6	17359.7	0	25454.9	116768	70800	820264	70384.2
WT_L4_A	WT	L	A	2	4	138	2	Sample	589407	1.52363e+06	2.60286e+06	1.28712e+07	39620.7	5353.64	195405	5.06837e+06	340747	1.2962e+07	2.0235e+06	4.86645e+06	2561.37	44899.4	4930.87	5359.76	310380	59906.8	1.60625e+06	1200.89	0	4744.79	1.59189e+06	25606.8	1117.91	36056.1	0	276498	2314.43	179817	29690.3	498418	167250	6620.52	19326.2	0	10381.8	143901	126931	1.11733e+06	81262.8
WT_L4_B	WT	L	B	4	4	113	2	Sample	1.01834e+06	1.5948e+06	1.74052e+06	1.34409e+07	39546.6	6171.98	186306	3.70331e+06	390808	1.2647e+07	1.85965e+06	4.90476e+06	4809.81	50989.9	4465.46	4274.7	317219	51877	897275	2040.57	0	4005.14	1.42142e+06	163616	0	66864.8	0	235247	3035.82	114767	30390.3	539439	174440	14798.5	20929.9	0	37626	149775	51157.9	1.01818e+06	89934.5
WT_L4_C	WT	L	C	6	4	179	2	Sample	246121	1.6746e+06	2.52971e+06	1.26909e+07	53889.4	3328	201578	3.56869e+06	498346	1.20533e+07	2.17123e+06	4.813e+06	8770.79	70350.9	7271.97	5078.83	481917	111519	1.62807e+06	3767.63	0	7224.65	1.61535e+06	16474.7	460.488	25160.8	0	302478	2275.94	247314	35713.3	783305	269998	13643.2	23348.3	0	8760.65	157413	24591.8	1.06718e+06	164919
WT_L5_A	WT	L	A	2	5	40	1	Sample	624778	1.44779e+06	2.42926e+06	1.2034e+07	42247.8	9045.95	171122	4.1323e+06	365242	1.30262e+07	2.1478e+06	3.64885e+06	1513.54	46280.8	6871.02	4553.2	343417	80075.9	1.08458e+06	360.653	0	4949.99	1.44735e+06	38298.7	936.911	37157.5	0	292434	2856.62	103824	52812.4	327941	112872	8361.59	20440.7	5793.47	16379	119738	95995.1	1.06452e+06	39002.3
WT_L5_B	WT	L	B	4	5	25	1	Sample	1.02767e+06	1.486e+06	2.23162e+06	1.41715e+07	45251.6	8126.07	149497	3.31462e+06	400479	1.28348e+07	1.88221e+06	4.27815e+06	1922	47102.1	7018.35	2669.4	327648	57961.1	815562	538.749	0	7497.53	1.26901e+06	162064	473.336	64235.6	0	280962	2485.39	137280	44700.8	476242	158842	15261.1	18959.8	0	38696	144869	54564.1	969932	74087.2
WT_L5_C	WT	L	C	6	5	9	1	Sample	223207	1.20567e+06	1.9281e+06	9.98645e+06	50394.2	4654.36	163679	2.6861e+06	289716	1.07458e+07	1.75749e+06	3.63399e+06	2657.48	57017.9	6112.92	5199.7	398509	97878	917749	33.1153	0	4460.63	1.06808e+06	25291.7	0	21402.7	0	263737	2437.86	288482	21708.2	687239	232483	11362	15822.3	0	12391.2	98968.5	15160.2	612420	169894
WT_L6_A	WT	L	A	2	6	95	1	Sample	696316	1.23738e+06	2.53328e+06	1.05338e+07	32971.9	3912.92	146910	3.57199e+06	404336	9.63835e+06	2.0489e+06	4.09313e+06	13656.9	41395.5	4338.4	3396.83	317248	68146.4	1.98473e+06	6379.05	959.48	3736.31	1.31089e+06	68107.4	2900.77	42113.7	0	243529	1343.29	213328	37636.3	415739	140509	8838.31	22855.4	0	24617	110990	75315.6	752579	70812
WT_L6_B	WT	L	B	4	6	70	1	Sample	819997	1.35016e+06	1.53695e+06	1.23506e+07	37953.9	8427.31	151457	3.87667e+06	355030	1.1151e+07	1.79164e+06	4.00354e+06	4389.29	47490.8	4572.07	5321.03	345384	69208.5	862903	755.969	0	5010.84	1.21103e+06	84987.1	489.611	48957.3	0	242063	2171.32	70007.5	31997.8	405546	137714	8564.23	20137.2	0	28238.4	118405	104781	801161	81128.5
WT_L6_C	WT	L	C	6	6	89	1	Sample	184274	1.26251e+06	2.20059e+06	9.54897e+06	44958.8	4324.5	152244	3.32493e+06	371648	1.02072e+07	1.94748e+06	3.78331e+06	11703.1	60197.4	8533.34	6466.57	486362	130608	918933	4624.25	0	4157.73	1.04666e+06	5747.31	861.523	24753.2	0	205856	1524.09	295994	18505	851398	293410	10228.3	20703.2	0	4049.9	106172	42778.2	621871	226449
[truncated: 2,356 more columns]
