# Supplementary material for: Multi-Omics Analysis of Multiple Glucose-Sensing Receptor Systems in Yeast
Source: Biomolecules. 2022 Jan 21;12(2):175. doi: 10.3390/biom12020175 (PMC8961648; doi:10.3390/biom12020175)
Supplement: Supplementary file 1 [file biomolecules-12-00175-s001.zip › biomolecules-1557875-supplementary/SupportingInformation/Table_S7.xlsx]

## Sheet: Transcriptomics
ID	Description	setSize	enrichmentScore	NES	pvalue	p.adjust	rank	leading_edge	core_enrichment
sce03008	Ribosome biogenesis in eukaryotes	84	-0.64193	-2.00702	0.000151492	0.00843262	1708	tags=65%, list=29%, signal=47%	852982/850872/854221/851548/850326/9164932/9164923/854152/856126/850796/855514/855591/850797/856687/856471/855439/855884/850883/851200/856459/856063/855500/850837/850625/855977/856553/852089/856575/850709/855649/853376/853458/851939/856012/854487/851113/856723/851924/851125/853335/853029/855118/854881/855789/850820/850422/852007/850919/852060/856603/855280/9164981/9164985/9164990/9164988
sce00190	Oxidative phosphorylation	72	-0.730552	-2.22922	0.000154727	0.00843262	514	tags=54%, list=9%, signal=50%	855675/856689/851492/850685/850727/852684/851002/853095/854231/850593/856390/853716/856131/853273/856321/853709/855298/856027/852142/851892/851758/856448/851560/852235/854622/854893/854077/852327/853853/852177/851983/853585/855857/851111/852688/854583/854627/854584/854598

## Sheet: Metabolomics
X	Total_Size	Hits	Sig_Hits	Mummichog_Pvals	GSEA_Pvals	Combined_Pvals
Purine metabolism	26	26	12	0.1144	0.00189	0.00205
Fructose and mannose metabolism	5	5	4	0.04576	0.0121	0.00471
Amino sugar and nucleotide sugar metabolism	3	3	3	0.03773	0.02637	0.00787
Galactose metabolism	3	3	3	0.03773	0.02637	0.00787
Glutathione metabolism	5	5	5	0.00398	0.5444	0.01546
Tyrosine metabolism	4	4	2	0.4187	0.00797	0.02236
Arginine biosynthesis	11	11	5	0.2998	0.01174	0.0234
Biotin metabolism	2	2	2	0.1139	0.03368	0.02518
Aminoacyl-tRNA biosynthesis	15	15	7	0.208	0.02823	0.03604
Starch and sucrose metabolism	4	4	3	0.1139	0.05777	0.03964
Phosphatidylinositol signaling system	2	2	2	0.1139	0.06262	0.04239

## Sheet: Integration
pathway	Total	Expected	Hits	Raw.p	FDR.adj.p	Impact	genehits	metabhits
Oxidative phosphorylation	88	3.2717	25	2.8755e-16	3.1343e-14	0.010989	25	0
Galactose metabolism	70	2.6025	20	2.9335e-13	1.5988e-11	0.65517	4	16
ABC transporters	145	5.3909	24	3.6175e-10	1.3144e-08	0	0	24
Glycolysis or Gluconeogenesis	87	3.2345	14	2.9425e-06	8.0184e-05	1.3898	7	7
Fructose and mannose metabolism	77	2.8627	13	3.875e-06	8.1759e-05	0.71429	3	10
Starch and sucrose metabolism	78	2.8999	13	4.5005e-06	8.1759e-05	0.94286	7	6
Arginine biosynthesis	40	1.4871	8	8.6824e-05	0.0012392	0.78947	3	5
Pentose phosphate pathway	63	2.3422	10	9.0948e-05	0.0012392	1.0351	3	7
Purine metabolism	152	5.6511	16	0.00014029	0.0016991	0.59322	4	12
Amino sugar and nucleotide sugar metabolism	141	5.2422	14	0.00067269	0.0073323	0.35	2	12
beta-Alanine metabolism	45	1.673	7	0.0011995	0.011886	0.70732	3	4
Alanine, aspartate and glutamate metabolism	60	2.2307	8	0.0015294	0.013892	0.90385	3	5
Cysteine and methionine metabolism	106	3.9409	11	0.0017741	0.014875	0.22523	3	8
Citrate cycle (TCA cycle)	52	1.9333	7	0.0028404	0.022115	0.72093	7	0
