# Supplementary material for: Multi-Omics Analysis of Multiple Glucose-Sensing Receptor Systems in Yeast
Source: Biomolecules. 2022 Jan 21;12(2):175. doi: 10.3390/biom12020175 (PMC8961648; doi:10.3390/biom12020175)
Supplement: Supplementary file 1 [file biomolecules-12-00175-s001.zip › biomolecules-1557875-supplementary/SupportingInformation/Table_S8.xlsx]

## Sheet: Transcriptomics
ID	Description	setSize	enrichmentScore	NES	pvalue	p.adjust	rank	leading_edge	core_enrichment
sce00500	Starch and sucrose metabolism	41	-0.715511	-2.09714	0.000188644	0.00648655	717	tags=51%, list=12%, signal=45%	854644/855353/850317/853304/855303/852423/853204/853830/850962/853932/850569/851848/853732/853209/855131/856289/852920/850614/852128/852602/853235
sce00190	Oxidative phosphorylation	72	0.603044	2.03852	0.000220264	0.00648655	1603	tags=58%, list=27%, signal=43%	853405/855145/856071/854582/854584/854601/854622/850727/854598/856131/852876/854077/852327/851922/851983/855675/854583/850861/852684/851892/856689/852142/855298/851492/856448/850685/854893/852235/851560/853585/853095/856027/853273/852688/856390/852177/851002/856321/2732686/856686/854444/853709
sce03008	Ribosome biogenesis in eukaryotes	84	0.675097	2.34138	0.000223214	0.00648655	1327	tags=71%, list=22%, signal=56%	850796/9164990/9164921/9164935/856575/9164923/9164932/855591/850625/856489/856471/850894/856063/854221/854881/853335/855280/851924/855884/856723/854487/851548/853029/852779/853458/855649/856603/852263/850919/855977/856687/852060/851125/851000/854152/850422/851388/851319/851200/850872/851113/856012/855789/855514/850820/854213/856553/852089/852560/852982/851939/854286/855558/852007/9164988/850326/8…
sce03010	Ribosome	179	0.822714	3.18381	0.000238039	0.00648655	737	tags=74%, list=12%, signal=67%	9164990/9164921/9164935/852730/851082/851035/855881/852058/853931/856415/9164923/9164932/851045/851427/856015/856868/852479/852922/854982/855270/856217/851162/852061/851058/854409/856250/853249/852082/852852/856401/854551/854354/854263/850969/854984/853305/852775/854939/851104/853864/853993/855174/855826/855543/853969/850864/854759/856544/852742/853700/851478/854489/851498/854468/854029/854338/85…
sce03020	RNA polymerase	30	0.716572	2.04603	0.000421585	0.00919056	1311	tags=77%, list=22%, signal=60%	854519/856119/853713/854518/853293/855571/855737/852810/856226/851615/856547/854385/851404/855473/854382/856317/851734/854399/855609/853526/854283/852451/853895
sce00052	Galactose metabolism	24	-0.723143	-1.90861	0.000964506	0.0169316	311	tags=42%, list=5%, signal=40%	853204/853830/852306/853732/853209/855131/850614/852128/852602/853235
sce04138	Autophagy	85	-0.545005	-1.81153	0.00108735	0.0169316	1156	tags=34%, list=19%, signal=28%	851753/851532/855271/856425/854164/856576/850319/853528/856153/852695/856004/850432/855237/855741/855937/852425/851585/852696/856315/855498/850577/851406/851151/855898/850511/856649/852200/855479/855625
sce04113	Meiosis	133	-0.460373	-1.63762	0.0024386	0.0332259	489	tags=11%, list=8%, signal=11%	855170/855898/856115/850511/850770/850536/851943/855023/854533/851352/851944/856640/855398/850458/855625
sce03040	Spliceosome	81	0.487793	1.67974	0.00378451	0.0458346	1965	tags=57%, list=33%, signal=39%	852203/9164888/9164965/850636/855611/851259/852757/851369/851830/856687/856889/9164900/855512/851584/856840/856919/851518/854330/850839/856751/851984/852255/855155/851968/856197/855575/854497/856570/851531/852025/853788/853681/854749/853479/852344/855332/852966/852983/1466511/851159/855583/850427/850981/853961/851475/9164871

## Sheet: Metabolomics
X	Total_Size	Hits	Sig_Hits	Mummichog_Pvals	GSEA_Pvals	Combined_Pvals
Lysine biosynthesis	8	8	8	0.00018	0.00362	1e-05
Glyoxylate and dicarboxylate metabolism	6	6	5	0.0215	0.00188	0.00045
Glycine, serine and threonine metabolism	9	9	7	0.01005	0.00902	0.00093
Arginine biosynthesis	11	11	7	0.04733	0.00364	0.00167
Cysteine and methionine metabolism	13	13	8	0.04258	0.00718	0.00278
Taurine and hypotaurine metabolism	2	2	2	0.1242	0.00402	0.0043
Amino sugar and nucleotide sugar metabolism	3	3	3	0.04298	0.01172	0.00433
Galactose metabolism	3	3	3	0.04298	0.01172	0.00433
Butanoate metabolism	4	4	3	0.1278	0.00962	0.00947
Lysine degradation	4	4	4	0.0147	0.08654	0.00975
Aminoacyl-tRNA biosynthesis	15	15	9	0.03782	0.03399	0.00984
Starch and sucrose metabolism	4	4	4	0.0147	0.2038	0.0204
Alanine, aspartate and glutamate metabolism	10	10	6	0.09306	0.06545	0.03716
Fructose and mannose metabolism	5	5	4	0.05363	0.1181	0.0384
Nitrogen metabolism	2	2	2	0.1242	0.05231	0.03921
Phosphatidylinositol signaling system	2	2	2	0.1242	0.05835	0.04294

## Sheet: Integration
pathway	Total	Expected	Hits	Raw.p	FDR.adj.p	Impact	genehits	metabhits
Galactose metabolism	70	2.9401	25	1.1355e-17	1.2377e-15	0.7931	8	17
Starch and sucrose metabolism	78	3.2761	22	3.0812e-13	1.6793e-11	1.1714	14	8
Glycolysis or Gluconeogenesis	87	3.6541	19	1.7227e-09	6.2593e-08	1.8305	10	9
Glycine, serine and threonine metabolism	81	3.4021	16	1.5794e-07	4.3037e-06	1.3086	6	10
ABC transporters	145	6.0902	21	4.7388e-07	1.0331e-05	0	1	20
Pentose phosphate pathway	63	2.6461	13	1.4222e-06	2.2717e-05	1.4035	6	7
Cysteine and methionine metabolism	106	4.4522	17	1.4589e-06	2.2717e-05	0.79279	8	9
Fructose and mannose metabolism	77	3.2341	13	1.4814e-05	0.00020184	0.7	2	11
Amino sugar and nucleotide sugar metabolism	141	5.9222	18	1.9875e-05	0.00024071	0.45	6	12
Arginine biosynthesis	40	1.6801	9	3.0081e-05	0.00032788	0.81579	2	7
Purine metabolism	152	6.3842	18	5.5439e-05	0.00054935	0.61582	7	11
Glyoxylate and dicarboxylate metabolism	92	3.8641	13	0.00010298	0.00093543	0.72289	7	6
Peroxisome	39	1.6381	8	0.00016905	0.0014174	0	8	0
Methane metabolism	112	4.7042	13	0.00074538	0.0056917	0.29907	5	8
Alanine, aspartate and glutamate metabolism	60	2.5201	9	0.00078327	0.0056917	1	3	6
Lysine biosynthesis	47	1.9741	7	0.0031319	0.021336	0.33333	0	7
Nitrogen metabolism	26	1.092	5	0.0039801	0.025519	0.3125	3	2
Citrate cycle (TCA cycle)	52	2.1841	7	0.0055804	0.033792	1.093	5	2
Vitamin B6 metabolism	41	1.7221	6	0.0067094	0.038491	0.5	3	3
Inositol phosphate metabolism	68	2.8561	8	0.0071482	0.038958	0.20588	1	7
Monobactam biosynthesis	42	1.7641	6	0.0075602	0.039241	0.071429	1	5
Tryptophan metabolism	101	4.2422	10	0.0093735	0.046441	0.40952	3	7
