# Supplementary material for: Multi-Omics Analysis of Multiple Glucose-Sensing Receptor Systems in Yeast
Source: Biomolecules. 2022 Jan 21;12(2):175. doi: 10.3390/biom12020175 (PMC8961648; doi:10.3390/biom12020175)
Supplement: Supplementary file 1 [file biomolecules-12-00175-s001.zip › biomolecules-1557875-supplementary/SupportingInformation/Table_S9.csv]

intersect.up		intersect.dn		antag.gpa2.up		antag.ras2.up		gpa2.uni.up		gpa2.uni.dn		ras2.uni.up		ras2.uni.dn
YBL075C		YBR145W		YGR087C		YER065C		YAL039C		Q0158		YAL005C		YAL060W
YBR117C		YBR297W		YGR161C		YGR234W		YAL061W		YAR009C		YBL004W		YAL067C
YDR043C		YCL019W		YLR348C		YJL153C		YAL062W		YBL005W-B		YBL039C		YBL003C
YGR060W		YCL026C-B		YPL054W		YJR048W		YBR037C		YBL045C		YBL042C		YBL078C
YGR256W		YCR073C				YMR145C		YBR132C		YBL098W		YBR054W		YBL101C
YHR033W		YDR170W-A				YNL117W		YBR147W		YBL099W		YBR069C		YBR161W
YHR139C		YDR216W				YPR157W		YBR157C		YBR039W		YBR092C		YBR213W
YJL116C		YDR261C						YCL025C		YBR238C		YBR222C		YBR214W
YLR108C		YDR516C						YCR061W		YBR248C		YCR087C-A		YBR281C
YMR169C		YHR043C						YCR098C		YCR018C		YDL085W		YBR294W
YMR174C		YJL217W						YDL022W		YDL004W		YDL153C		YBR296C
YMR175W		YJR078W						YDL110C		YDL037C		YDR070C		YCR005C
YOL052C-A		YJR154W						YDL174C		YDL039C		YDR083W		YDL021W
YOL126C		YJR155W						YDL199C		YDL181W		YDR087C		YDL025C
YOR348C		YKL164C						YDL204W		YDR055W		YDR154C		YDL054C
YPL223C		YKL218C						YDL222C		YDR148C		YDR155C		YDL059C
YPR192W		YLL052C						YDL223C		YDR178W		YDR214W		YDL215C
		YLL053C						YEL065W		YDR210C-D		YDR222W		YDL234C
		YOL163W						YER035W		YDR261C-D		YDR447C		YDL243C
		YOR202W						YER096W		YDR298C		YDR465C		YDR040C
		YOR306C						YER175C		YDR365W-B		YEL020C		YDR067C
		YPL088W						YGL035C		YDR377W		YER062C		YDR089W
		YPR009W						YGR019W		YDR380W		YFL030W		YDR171W
		YPR160W						YGR021W		YDR529C		YGL147C		YDR253C
								YGR044C		YEL040W		YGR052W		YDR342C
								YGR112W		YER020W		YGR201C		YDR435C
								YGR121C		YER138C		YGR245C		YDR539W
								YGR122W		YGL055W		YHR021C		YEL039C
								YGR130C		YGL187C		YHR049W		YEL071W
								YHL024W		YGL253W		YHR053C		YER015W
								YHL040C		YGR027W-B		YHR055C		YER045C
								YHR022C		YGR038C-B		YHR094C		YER081W
								YHR096C		YGR138C		YHR170W		YFL002W-A
								YHR116W		YGR189C		YIL019W		YFL055W
								YHR171W		YHR051W		YIL064W		YFR015C
								YIL045W		YHR214C-B		YIL096C		YFR053C
								YIL055C		YIL162W		YIR035C		YGL184C
								YIL101C		YIL173W		YIR038C		YGR032W
								YIR029W		YJL052W		YJL045W		YGR061C
								YIR032C		YJL166W		YJL050W		YGR161W-B
								YJL163C		YJL200C		YKL056C		YGR204W
								YKR039W		YJR027W		YKL078W		YHL021C
								YLL016W		YJR029W		YKL109W		YHL036W
								YLR109W		YJR077C		YKL216W		YIL062C
								YLR149C		YJR121W		YKR057W		YIL074C
								YLR251W		YKL016C		YKR081C		YIL164C
								YMR041C		YKL085W		YLL024C		YIR017C
								YMR053C		YKL148C		YLR056W		YIR018W
								YNL014W		YKL182W		YLR106C		YJL060W
								YNL142W		YLL028W		YLR174W		YJL213W
								YNL237W		YLR121C		YLR325C		YJR010W
								YOL084W		YLR227W-B		YLR367W		YJR148W
								YOR100C		YLR342W		YML128C		YJR149W
								YOR161C		YLR377C		YMR186W		YKL035W
								YOR375C		YLR395C		YNL112W		YKL043W
								YPL111W		YLR413W		YNL141W		YKL068W-A
								YPL119C		YML045W		YNL160W		YKL072W
								YPL240C		YML091C		YNR044W		YKL096W
								YPL265W		YMR006C		YOL124C		YKL103C
								YPR149W		YMR045C		YOR095C		YKL127W
										YMR050C		YPL036W		YKL217W
										YMR107W		YPL134C		YKR058W
										YMR246W		YPL220W		YKR067W
										YMR256C		YPR124W		YKR069W
										YNL054W-B		YPR128C		YKR080W
										YNL055C				YKR093W
										YNL251C				YLL061W
										YNL333W				YLL062C
										YNR034W-A				YLR089C
										YOL011W				YLR092W
										YOL077W-A				YLR120C
										YOL101C				YLR142W
										YOL103W-B				YLR177W
										YOL154W				YLR194C
										YPL078C				YLR258W
										YPL231W				YLR267W
										YPL245W				YLR271W
										YPL262W				YLR284C
										YPL271W				YML116W
										YPR010C-A				YML131W
										YPR020W				YMR008C
										YPR158C-D				YMR011W
										YPR158W-B				YMR095C
										YPR175W				YMR096W
										YPR191W				YMR105C
														YMR189W
														YMR195W
														YNL031C
														YNL036W
														YNL098C
														YNL191W
														YNL241C
														YNL242W
														YNL277W
														YNR060W
														YOL016C
														YOL059W
														YOL113W
														YOL158C
														YOR019W
														YOR128C
														YOR184W
														YOR317W
														YOR347C
														YOR382W
														YOR384W
														YPL061W
														YPL092W
														YPL250C
														YPR036W-A
														YPR167C
														YPR194C
